# Supplementary material for: Designer artificial environments for membrane protein synthesis
Source: Nat Commun. 2025 May 10;16:4363. doi: 10.1038/s41467-025-59471-1 (PMC12065789; doi:10.1038/s41467-025-59471-1)
Supplement: Supplementary file 3 — Supplementary Data 1 [file 41467_2025_59471_MOESM3_ESM.xlsx]

## Sheet: Sheet1
All Membrane Protein Coding Sequences
Full Name	Short Name	Sequence
Aquaporin Z	AqpZ	ATGTTCAGAAAATTAGCAGCTGAATGTTTTGGTACTTTCTGGCTTGTTTTTGGTGGCTGTGGTAGTGCTGTACTGGCCGCAGGCTTCCCGGAATTAGGCATTGGTTTTGCCGGCGTGGCGTTGGCGTTCGGTCTGACCGTTCTGACGATGGCCTTTGCTGTTGGTCATATTTCTGGTGGTCATTTTAACCCGGCGGTCACTATTGGTTTATGGGCTGGCGGACGTTTTCCGGCAAAAGAAGTCGTTGGCTACGTAATTGCCCAGGTTGTCGGCGGTATTGTTGCAGCGGCGCTGCTGTATTTAATTGCCAGTGGTAAAACGGGTTTTGACGCGGCAGCCAGCGGTTTTGCTTCTAACGGTTATGGCGAGCATTCACCAGGCGGTTATTCCATGCTTTCC…
Auxin efflux carrier-like protein 1	Aux	ATGTCTTTAACCCAGTCGGCCAAATTGCACATCATTCATCAGTCCATCGGCAAGATCACAACCCGTCTTTATGACACGTCACCCTTCCATGGAGACTCCCACTGTAAACAGCGCCGTGTCAAAGATAACTGCATTCAATTTAACATGAATATCTCCAACGTTTTGAAGTGTTATTCAGAGATCGAGTCATTCTCAATCAACCAGCGTATCCGCCGCTCCATTAGTTTGTTTCTTAGTATCCTTCGCTCATTTTATTCTATGCGTATGCGTTTACTTGACCTGTTCATCACCAGTTCTATCCCAGTAGCCAAGATTCTTCTTATTACTGGGATTGGCTTCTATCTTGCTCTGGATCAGGTCAACATCTTAAACCATGATGCCCGTAAACAATTGAATAAC…
Auxin transporter protein 1	AuxT1	ATGTCAGAAGGGGTGGAGGCAATCGTGGCCAATGACAATGGTACCGATCAAGTTAATGGCAACCGCACCGGAAAGGATAACGAGGAACACGACGGGAGTACTGGGTCTAACTTGAGCAACTTTTTATGGCACGGAGGTTCGGTCTGGGATGCATGGTTCTCGTGTGCATCGAATCAGGTAGCCCAAGTCTTATTAACTTTACCGTATTCATTCAGCCAGTTGGGGATGCTTTCGGGGATTGTACTTCAAATCTTTTATGGCCTGCTTGGTTCATGGACGGCCTACTTAATCTCCGTTCTGTACGTGGAATACCGCGCACGTAAAGAAAAGGAGGGGAAGTCCTTCAAGAATCACGTTATTCAATGGTTTGAAGTGTTAGACGGGCTTTTAGGTTCTTAC…
Beta-2 adrenergic receptor	B2AR	ATGGGCCAGCCTGGGAACGGATCAGCCTTCCTTCTGGCACCCAACGGGTCACACGCTCCAGATCATGACGTTACCCAAGAGCGTGACGAGGTTTGGGTTGTAGGGATGGGCATCGTTATGAGCCTGATCGTATTGGCCATTGTATTCGGAAATGTGCTGGTGATTACAGCCATTGCCAAATTCGAGCGTTTACAAACTGTAACTAATTACTTCATCACTAGTTTAGCCTGTGCTGACCTTGTCATGGGGTTAGCGGTTGTTCCTTTCGGGGCTGCTCATATTTTGATGAAGATGTGGACCTTTGGAAATTTTTGGTGCGAATTCTGGACAAGCATCGATGTTTTATGCGTAACCGCCTCAATTGAAACACTTTGCGTAATTGCGGTAGATCGTTACTTC…
Beta-3 adrenergic receptor	B3AR	ATGGCACCGTGGCCTCATGAAAACTCCAGCTTGGCGCCGTGGCCCGATTTACCGACCCTGGCCCCTAATACGGCTAACACTAGCGGGCTGCCGGGCGTACCGTGGGAGGCCGCATTGGCTGGAGCGCTGCTGGCGCTGGCCGTGCTGGCAACCGTTGGCGGTAATCTCCTGGTGATTGTAGCCATCGCCTGGACGCCGCGCCTGCAGACTATGACTAACGTCTTTGTGACCTCACTGGCGGCCGCAGATCTCGTGATGGGTCTTCTGGTTGTACCACCGGCGGCGACACTCGCTTTGACAGGTCACTGGCCGTTGGGCGCGACCGGCTGTGAACTTTGGACGTCCGTCGACGTACTGTGTGTCACCGCAAGCATTGAAACTTTATGCGCCTTAGCCGTG…
Beta-carotene 3-hydroxylase 2	Beta	ATGGCAGCAGGGCTTAGTACCATCGCCGTAACCTTGAAACCCTTAAATCGTTCCTCATTTTCTGCCAATCATCCCATCTCAACTGCTGTGTTTCCGCCATCTCTGCGCTTCAACGGCTTCCGCCGCCGTAAAATTTTGACTGTTTGTTTTGTGGTGGAGGAACGTAAACAAAGTTCCCCGATGGACGACGATAACAAACCGGAGTCCACAACATCATCTAGTGAAATTTTGATGACAAGCCGCCTGCTGAAGAAGGCGGAAAAGAAAAAGTCAGAACGCTTTACTTACTTAATTGCAGCCGTCATGTCAAGTTTTGGAATTACCTCGATGGCTATTATGGCTGTGTATTACCGCTTTTCGTGGCAGATGAAAGGAGGAGAGGTATCCGTACTGGAAATG…
Calcium homeostasis modulator protein 1	CaM	ATGGACAAGTTCCGTATGATTTTCCAATTCCTTCAGTCTAATCAAGAATCGTTTATGAATGGTATTTGTGGTATCATGGCTCTGGCTAGCGCTCAAATGTATAGCGCTTTCGACTTCAACTGTCCATGTTTGCCTGGCTATAATGCTGCATACTCCGCGGGAATCCTTCTTGCACCCCCATTGGTGCTTTTCCTTCTGGGCTTAGTCATGAACAATAACGTATCGATGTTAGCGGAGGAGTGGAAGCGCCCTCTGGGCCGTCGCGCTAAAGATCCGGCAGTTCTTCGCTACATGTTCTGCAGCATGGCGCAACGCGCGTTGATTGCCCCCGTCGTCTGGGTGGCCGTCACATTGTTGGACGGCAAGTGTTTTCTTTGCGCGTTCTGCACAGCCGTTCCT…
Leukocyte surface antigen CD47	CD47	ATGTGGCCATTAGTTGCGGCCCTTCTTTTAGGGAGCGCGTGTTGCGGAAGCGCACAATTACTTTTCAATAAGACTAAGTCCGTAGAGTTTACGTTTTGCAACGACACGGTGGTCATTCCTTGTTTCGTCACTAACATGGAGGCTCAGAACACAACGGAAGTTTACGTCAAGTGGAAGTTCAAAGGTCGTGATATTTACACATTTGACGGCGCATTGAACAAAAGTACCGTACCGACTGATTTTAGCTCCGCAAAGATTGAAGTATCGCAGTTACTGAAGGGAGATGCCTCTTTAAAGATGGACAAGAGCGACGCAGTTTCCCACACAGGAAATTACACCTGCGAAGTAACGGAACTTACCCGTGAGGGGGAGACTATTATCGAGCTTAAATATCGTGTC…
CD63 antigen	CD63	ATGGCCGTTGAAGGAGGCATGAAATGCGTTAAATTTCTTCTGTACGTACTGCTGTTGGCATTCTGCGCCTGTGCAGTTGGCCTGATTGCAGTCGGTGTTGGAGCGCAGTTAGTGTTGTCGCAAACAATCATCCAGGGTGCGACGCCGGGGAGCCTACTTCCAGTGGTGATCATTGCCGTGGGGGTGTTCCTGTTCCTGGTTGCCTTTGTTGGATGCTGCGGCGCCTGCAAAGAGAACTATTGCCTCATGATTACCTTCGCCATTTTTTTGAGTCTCATTATGCTGGTCGAAGTAGCGGCGGCTATTGCTGGCTATGTGTTCCGTGACAAGGTAATGTCGGAATTTAATAACAATTTTCGCCAGCAAATGGAAAACTACCCTAAAAACAATCACACTGCA…
CD81 antigen	CD81	ATGGGTGTTGAAGGGTGCACCAAATGCATAAAATACCTTCTGTTTGTGTTCAACTTCGTATTTTGGCTGGCGGGCGGTGTTATTTTAGGCGTTGCCCTCTGGCTTCGCCATGACCCTCAGACGACTAATCTGCTGTACCTCGAACTGGGAGATAAGCCAGCACCGAACACGTTTTATGTCGGCATCTATATCTTGATTGCTGTTGGTGCGGTGATGATGTTTGTGGGCTTCTTAGGTTGTTACGGCGCGATCCAGGAATCTCAATGTCTGCTCGGCACCTTTTTCACTTGTTTAGTGATTCTGTTTGCGTGCGAGGTCGCGGCCGGCATTTGGGGCTTTGTGAATAAAGATCAGATTGCCAAGGATGTAAAACAATTTTACGATCAGGCCCTGCAGCAA…
CD9 antigen	CD9	ATGCCTGTGAAAGGTGGCACAAAGTGCATCAAATATCTGCTTTTTGGGTTCAACTTTATATTTTGGTTGGCAGGAATTGCTGTCCTGGCGATTGGCCTGTGGCTGCGATTTGACTCACAAACGAAATCGATTTTTGAACAGGAGACTAACAATAACAACAGCTCCTTTTATACCGGCGTGTATATCCTGATTGGCGCCGGGGCCCTGATGATGCTCGTTGGCTTCCTGGGTTGCTGTGGCGCGGTACAGGAGTCTCAATGTATGTTAGGTTTATTCTTTGGCTTCCTGTTGGTTATTTTTGCAATTGAAATTGCCGCGGCGATCTGGGGTTATAGCCATAAAGATGAGGTGATTAAGGAGGTCCAGGAATTTTACAAAGATACGTACAATAAACTGAAG…
Chemerin-like receptor 1	CML1	ATGCGTATGGAAGACGAAGATTACAACACAAGCATTAGTTACGGAGATGAATACCCGGACTATCTCGATTCGATTGTGGTGTTGGAGGACCTGAGTCCGCTTGAAGCTCGCGTCACCCGTATTTTTCTGGTCGTAGTGTATAGCATTGTCTGTTTTCTAGGCATATTAGGTAATGGCCTTGTGATTATTATCGCGACCTTTAAAATGAAGAAAACTGTAAATATGGTATGGTTTCTGAATCTCGCCGTTGCAGATTTTTTATTTAACGTCTTTTTGCCGATCCACATTACTTATGCCGCGATGGATTATCATTGGGTGTTCGGGACCGCAATGTGCAAAATTAGTAACTTCCTGTTGATCCATAACATGTTCACCTCAGTTTTCCTTCTAACGATCATT…
Calcium release-activated calcium channel protein 1	CRCM	ATGCATCCGGAGCCTGCTCCGCCGCCGTCACGTAGCTCTCCGGAGCTGCCGCCTTCTGGTGGTTCCACTACCAGCGGCAGCCGTCGTAGCCGCCGTCGATCTGGTGATGGCGAACCGCCTGGAGCACCGCCGCCACCCCCCTCGGCCGTGACGTACCCTGACTGGATTGGCCAGAGCTACAGCGAAGTAATGTCACTGAATGAACACAGCATGCAAGCCTTGTCCTGGCGTAAGCTGTATTTGTCACGCGCGAAACTTAAAGCGTCCTCGCGCACGTCGGCGTTATTATCAGGCTTTGCTATGGTTGCGATGGTTGAAGTCCAGCTTGACGCAGATCATGATTATCCACCAGGCCTCCTGATTGCGTTCTCGGCATGCACCACCGTTCTGGTAGCCGTG…
Connexin-43	Cx43	ATGGGCGACTGGTCAGCCCTTGGTAAGTTGTTAGACAAGGTTCAAGCCTACTCCACGGCTGGTGGTAAGGTCTGGCTGTCTGTCCTGTTCATTTTCCGGATCCTGTTATTAGGTACGGCTGTAGAGTCCGCCTGGGGTGACGAGCAATCAGCATTCCGGTGTAACACTCAACAACCTGGCTGTGAGAATGTATGTTACGACAAATCCTTCCCAATCTCTCATGTGCGATTCTGGGTACTTCAAATAATTTTCGTTTCGGTGCCGACACTTCTGTACTTGGCTCATGTTTTCTATGTCATGCGTAAGGAAGAGAAATTGAACAAGAAAGAGGAAGAATTGAAAGTGGCCCAAACAGACGGTGTTAACGTTGATATGCATTTAAAGCAAATCGAGATCAAG…
Protein Trigalactosyl-Diacylglycerol Transporter	Dia	ATGGACAAGTTCCGTATGATTTTCCAATTCCTTCAGTCTAATCAAGAATCGTTTATGAATGGTATTTGTGGTATCATGGCTCTGGCTAGCGCTCAAATGTATAGCGCTTTCGACTTCAACTGTCCATGTTTGCCTGGCTATAATGCTGCATACTCCGCGGGAATCCTTCTTGCACCCCCATTGGTGCTTTTCCTTCTGGGCTTAGTCATGAACAATAACGTATCGATGTTAGCGGAGGAGTGGAAGCGCCCTCTGGGCCGTCGCGCTAAAGATCCGGCAGTTCTTCGCTACATGTTCTGCAGCATGGCGCAACGCGCGTTGATTGCCCCCGTCGTCTGGGTGGCCGTCACATTGTTGGACGGCAAGTGTTTTCTTTGCGCGTTCTGCACAGCCGTTCCT…
Free Fatty Acid Receptor 4	FFAR4	ATGTCCCCTGAGTGTGCTCGAGCAGCTGGCGACGCACCCCTGCGCAGTCTTGAACAAGCTAACCGCACACGCTTTCCGTTCTTCAGCGACGTTAAGGGCGATCATCGCTTGGTTCTTGCAGCAGTGGAGACAACAGTGTTAGTGCTGATCTTCGCTGTTTCGCTTCTTGGAAATGTTTGTGCCTTAGTTCTCGTTGCGCGTCGGCGTCGGCGTGGAGCAACAGCCTGTCTTGTTCTGAATTTGTTCTGTGCAGATCTCCTTTTCATCAGCGCAATACCCCTGGTGCTTGCAGTGCGCTGGACTGAGGCGTGGCTGCTCGGCCCGGTCGCCTGCCACTTATTATTTTATGTCATGACACTGTCCGGCAGTGTTACTATATTGACTCTCGCGGCTGTCTCC…
Acyl-coenzyme A diphosphatase	FITM2	ATGGAGCATTTGGAACGCTGCGAGTGGCTGCTTCGTGGCACGCTTGTGCGTGCCGCAGTTCGTCGTTATTTGCCGTGGGCACTGGTAGCCAGTATGTTGGCCGGGTCCCTTTTGAAAGAATTAAGCCCTCTGCCTGAGTCTTATTTGAGTAATAAACGTAATGTTTTAAACGTCTACTTTGTCAAAGTAGCCTGGGCCTGGACATTTTGCCTGCTGTTACCTTTCATCGCCTTAACGAATTACCATTTAACGGGAAAAGCAGGACTGGTCTTACGCCGTTTGTCAACGCTGCTTGTCGGGACGGCGATTTGGTATATCTGTACGAGCATCTTCAGCAACATTGAGCATTACACTGGATCGTGTTATCAATCTCCAGCTCTGGAGGGGGTCCGTAAAGAG…
Glutamate [NMDA] receptor-associated protein 1	Glut	ATGTCACACGAAAAATCCTTCTTAGTGTCTGGGGACAACTATCCCCCACCGAACCCAGGCTATCCGGGCGGACCCCAACCACCTATGCCCCCTTATGCTCAGCCTCCATATCCTGGCGCACCATACCCCCAGCCGCCGTTTCAGCCATCCCCTTACGGCCAGCCAGGGTATCCTCACGGCCCTAGTCCTTATCCTCAAGGGGGTTACCCGCAAGGGCCGTACCCTCAAGGTGGGTATCCACAGGGTCCATACCCTCAGGAAGGATATCCACAGGGGCCATACCCTCAAGGAGGATACCCTCAGGGCCCTTACCCTCAGTCCCCGTTCCCCCCAAACCCCTATGGGCAACCGCAGGTCTTCCCCGGTCAAGATCCCGACTCGCCGCAACATGGCAATTAC…
Inorganic phosphate transporter 2	InP	ATGACCCTTCCATACCGCTTCTCCTCCGTCCGTAATCACTCTCTTTTACTTAAAACCTCTCATTTATGCACCCCCCGTTCCGCCTTAGGATGCTGCTTCAGTCCCAAGGAAAGCCCTTTTTTCCGTAAAAATACGGCTCAATTTCTTTCTCCGCAGAAACACACTTCTCTTCCATTGAAACTGGTGTGTCCGTTAGCATCTTTTAGCAGCTACGCAGATTCCGAGGGTGAAGAACAACATCATGCAGACCAACCAATCCAAAACCCCCATGAGTCCAGTACGGTATCTAACGAAAGTGACGGGAAGGGCAATGCTGAAGCCACGGGGGATTTCAGTGGAATGGCTCAAGCATTCCACATTTCCTCTACCACAGCGCGCGCGATCTCCATTGTTATCGCT…
Mitochondrial fission process protein 1	Mito	ATGAGCGAGCCGCAACCTCGTGGTGCGGAGCGCGATCTTTATCGTGATACATGGGTTCGCTATCTGGGGTACGCGAATGAGGTCGGCGAAGCCTTTCGTTCCTTGGTCCCTGCTGCTGTAGTCTGGCTGAGCTATGGAGTAGCTTCTAGTTACGTGTTAGCCGATGCTATTGACAAGGGCAAGAAAGCCGGAGAGGTGCCTAGCCCCGAAGCTGGGCGTTCAGCTCGCGTGACAGTTGCAGTAGTAGACACTTTCGTTTGGCAAGCATTGGCCTCAGTAGCTATTCCTGGATTTACGATTAACCGTGTATGTGCAGCATCACTTTATGTACTTGGCACGGCCACGCGTTGGCCCCTTGCGGTGCGTAAGTGGACTACTACAGCTTTAGGTTTGCTTACG…
Molybdate transporter 1	Mol	ATGGAATCCCAGTCCCAGCGTGGTCAACATGAAACACCGAAACGTAGCCGCTTTACTGGTATGTTCCATAAACTTAAGACTAATTTAGTTTTTCGCTCGAAGCTGGCCGAAATCAACGGAGCAATGGGTGACTTAGGAACATACATCCCTATCGTCCTTGCTTTGACATTAGCAAAGGATTTGGATCTGGGAACCACGTTGATTTTCACGGGAATCTACAATGCTATTACGGGCGCGGTTTACGGGGTTCCCATGCCAGTGCAACCTATGAAATCTATTGCTGCGGTTGCAATCTCCTCCACAGCAGAAGATTTCGGCATCCCGGAGATTATGGCCGCAGGCATTTGTACAGGCGGGATTCTGTTTGTCTTGGGCATCTCGGGCTTGATGCAATTAGTG…
Large-conductance mechanosensitive channel	MscL	ATGAGCATTATTAAAGAATTTCGCGAATTTGCGATGCGCGGGAACGTGGTGGATTTGGCGGTGGGTGTCATTATCGGTGCGGCATTCGGGAAGATTGTCTCTTCACTGGTTGCCGATATCATCATGCCTCCTCTGGGCTTATTAATTGGCGGGATCGATTTTAAACAGTTTGCTGTCACGCTACGCGATGCGCAGGGGGATATCCCTGCTGTTGTGATGCATTACGGTGTCTTCATTCAAAACGTCTTTGATTTTCTGATTGTGGCCTTTGCCATCTTTATGGCGATTAAGCTAATCAACAAACTGAATCGGAAAAAAGAAGAACCAGCAGCCGCACCTGCACCAACTAAAGAAGAAGTATTACTGACAGAAATTCGTGATTTGCTGAAAGAGCAGAAT…
Mannitol permease IIC component	MtlA	ATGTCATCCGATATTAAGATCAAAGTGCAAAGCTTTGGTCGTTTCCTCAGCAACATGGTGATGCCAAATATCGGCGCGTTTATCGCGTGGGGTATCATCACCGCGTTATTTATTCCAACAGGGTGGTTACCGAACGAGACGCTGGCGAAGCTGGTCGGGCCGATGATCACTTATCTCCTGCCGCTGCTGATCGGTTATACCGGTGGTAAGCTGGTAGGCGGCGAACGTGGCGGCGTAGTCGGTGCCATCACCACCATGGGCGTTATCGTCGGCGCAGACATGCCGATGTTCCTCGGTTCTATGATTGCAGGTCCGCTGGGCGGCTGGTGCATTAAGCACTTCGACCGCTGGGTAGACGGTAAGATCAAATCCGGTTTTGAGATGCTGGTGAATAACTTC…
Neural membrane protein 35	Neu	ATGACCCAGGGAAAATTGTCTGTCGCAAATAAGGCACCTGGAACAGAGGGACAGCAACAGGTTCACGGTGAGAAAAAAGAGGCACCGGCGGTCCCATCCGCGCCCCCCTCATACGAGGAGGCGACCAGTGGTGAGGGTATGAAGGCAGGAGCATTTCCACCCGCACCTACTGCCGTTCCGCTGCATCCATCATGGGCGTACGTGGACCCGTCGTCCAGTTCCTCCTATGATAATGGGTTCCCTACAGGCGATCACGAACTTTTTACTACGTTTTCCTGGGATGACCAGAAGGTGCGCCGTGTATTCGTCCGTAAAGTCTACACTATTTTGTTAATCCAATTACTTGTGACACTGGCTGTCGTGGCCTTATTTACATTTTGTGATCCCGTAAAAGACTAC…
Olfactory receptor 1A1	OR1A1	ATGCGTGAAAATAACCAGTCGAGCACTCTGGAGTTTATTCTGCTTGGCGTGACCGGGCAGCAGGAGCAAGAAGACTTCTTTTACATTTTGTTCCTCTTCATCTATCCGATTACGCTGATTGGCAACCTGCTTATTGTCCTGGCGATTTGCTCAGACGTCCGCCTGCATAATCCAATGTACTTTTTGCTGGCGAATCTAAGCCTGGTCGATATCTTCTTTAGTAGCGTGACGATTCCTAAAATGTTAGCGAACCATTTATTAGGTTCGAAATCCATCAGCTTTGGCGGATGCCTGACCCAGATGTATTTCATGATCGCTCTGGGAAATACCGATTCTTACATACTTGCCGCGATGGCATATGATCGCGCGGTTGCCATTAGCCGTCCGCTGCACTACACG…
Olfactory receptor 1D2	OR1D2	ATGGATGGCGGCAACCAATCCGAAGGTTCAGAATTTTTACTCCTGGGCATGAGCGAAAGCCCAGAGCAGCAACGCATTCTGTTTTGGATGTTTCTCAGCATGTATTTGGTGACAGTGGTCGGGAACGTTCTGATCATTTTGGCCATCAGCTCTGATAGTCGCCTGCACACCCCTGTGTACTTCTTTCTTGCGAATCTCAGCTTCACGGACCTATTCTTCGTGACTAATACAATTCCCAAAATGTTAGTTAACCTTCAGTCCCATAACAAAGCCATCAGCTACGCCGGATGCCTGACGCAGTTGTATTTCCTGGTTAGTCTGGTTGCCCTGGACAATCTGATCCTGGCGGTAATGGCATATGATCGTTACGTCGCGATATGTTGCCCGTTACATTACACC…
Olfactory receptor 1E1	OR1E1	ATGATGGGCCAGAACCAGACCTCTATCAGTGACTTTCTGCTTCTGGGACTTCCGATTCAACCAGAACAGCAGAACCTTTGTTACGCCCTGTTCCTGGCAATGTACTTAACGACTCTACTGGGCAATTTACTAATTATTGTCCTTATTCGGCTCGACTCGCACTTGCACACCCCGATGTACTTGTTTCTGAGCAACCTGAGCTTTAGCGATTTATGCTTTTCGAGCGTTACGATTCCGAAGTTGCTGCAAAATATGCAGAACCAGGATCCTAGCATCCCATACGCGGATTGCTTGACCCAGATGTACTTTTTTCTGCTCTTTGGCGATCTGGAATCATTCCTATTGGTTGCAATGGCGTATGATCGCTATGTCGCCATTTGCTTCCCCTTACATTATACC…
Olfactory receptor 2AG1	OR2AG1	ATGGAACTGTGGAACTTCACACTGGGTTCCGGTTTTATTCTGGTCGGCATTCTCAATGATTCCGGGAGCCCGGAACTGCTGTGTGCCACCATCACGATTCTGTATCTGCTGGCGCTTATCAGCAACGGCCTGCTTCTTTTGGCGATCACCATGGAGGCCCGGTTGCATATGCCGATGTATTTACTGTTAGGCCAGTTAAGCCTAATGGACCTTCTTTTTACCTCAGTGGTGACACCGAAAGCCCTTGCCGATTTTCTGCGCCGCGAAAATACCATCTCATTTGGCGGATGCGCGTTGCAGATGTTCTTAGCGCTCACTATGGGCGGCGCAGAGGATCTGCTGTTAGCTTTCATGGCCTACGACCGTTATGTTGCCATTTGCCATCCGTTAACCTATATG…
Phosphoenolpyruvate/phosphate translocator 1	PPT1	ATGCAGTCTTCAGCTGTTTTCTCTTTATCGCCTTCCTTACCTCTGTTAAAGCCACGCCGTCTTTCGTTGCGTCATCATCCGATCACCACCGCGGCTAGTAGTAGCGACTTAAATGTTTCTCCTAATGTCGTGTCCATTCCTTCCTTGTCACGTCGCAGTTGGCGTTTGGCATCGTCAGATTCGCCGTTGCGCGCTTGGTCGGGGGTTCCGAGCCCCATTAGTCACTCCTTGGATACTAATCGCTTTCGCACAGCCGCTACGGCAGTACCTGAAAGCGCAGAAGAGGGTGATAACAGCGGTAAGCTGACTAAAGTTCTTGAACTTGGTTTGCTGTTTGCCATGTGGTACTTGTTCAACATTTATTTCAACATCTACAATAAACAGGTACTGAAAGCGTTA…
Protein translocase subunit SecY	SecY	ATGGCTAAACAACCGGGATTAGATTTTCAAAGTGCCAAAGGTGGCTTAGGCGAGCTGAAACGCAGACTGCTGTTTGTTATCGGTGCGCTGATTGTGTTCCGTATTGGCTCTTTTATTCCGATCCCTGGTATTGATGCCGCTGTACTTGCCAAACTGCTTGAGCAACAGCGAGGCACCATCATTGAGATGTTTAACATGTTCTCTGGTGGTGCTCTCAGCCGTGCTTCTATCTTTGCTCTGGGGATCATGCCGTATATTTCGGCGTCGATCATTATCCAGCTGCTGACGGTGGTTCACCCAACGTTGGCAGAAATTAAGAAAGAAGGGGAGTCTGGTCGTCGTAAGATCAGCCAGTACACCCGCTACGGTACTCTGGTGCTGGCAATATTCCAGTCGATC…
Calcium homeostasis modulator protein 4	Vol	ATGTGTCCTACCCTTAACAATATCGTGAGTTCACTGCAGCGCAACGGTATTTTCATCAACAGTCTTATTGCGGCGCTTACGATTGGGGGTCAACAGCTTTTTAGTTCGTCCACCTTTAGTTGTCCGTGCCAGGTAGGTAAGAATTTTTATTATGGCTCAGCTTTTCTGGTTATTCCGGCGCTTATTCTTTTGGTCGCGGGTTTCGCACTGCGCTCGCAGATGTGGACTATTACAGGCGAGTATTGTTGCTCCTGCGCTCCCCCCTATCGTCGTATCAGCCCGTTGGAATGCAAGTTGGCTTGCCTTCGCTTCTTCTCCATCACAGGACGTGCAGTCATCGCCCCCTTAACGTGGTTAGCTGTTACGTTGCTTACGGGAACCTATTACGAGTGCGCTGCG…
Additional membrane protein expression sequences
Full Name	Short Name	Sequence
Cell-free expression promoter	EXPpro_RBS	CCCGCGAAATTAATACGACTCACTATAGGGAGACACACGACGGTTTCCCTCTAGAAATAATTTTGTTTAACTTTAAGAAGGAGATACCCAT
Flexible linker	linker	GGATCCGATGGAGGGTCTGGTGGCGGATCAACAAGT
GFP11 tag	G11	CGTGACCACATGGTCCTTCATGAGTACGTAAATGCTGCTGGGATTACATAA
T7 terminator	T7_term	GAAGAAACCTTAGCTGAGCAATAACTAGCATAACCCCTTGGGGCCTCTAAACGGGTCTTGAGGGGTTTTTTGCTGAAAGGAGGAACTATATCCGGA
Linker+GFP11+T7 terminator	G11_T7term	GGATCCGATGGAGGGTCTGGTGGCGGATCAACAAGTCGTGACCACATGGTCCTTCATGAGTACGTAAATGCTGCTGGGATTACATAAGAAGAAACCTTAGCTGAGCAATAACTAGCATAACCCCTTGGGGCCTCTAAACGGGTCTTGAGGGGTTTTTTGCTGAAAGGAGGAACTATATCCGGA
Additional protein sequences
Full Name	Short Name	Sequence
Protein translocase subunit SecE	SecE	ATGAGTGCGAATACCGAAGCTCAAGGAAGCGGGCGCGGCCTGGAAGCGATGAAGTGGGTCGTTGTGGTGGCATTGCTCCTGGTGGCGATTGTCGGCAACTATCTTTATCGCGACATTATGCTGCCGCTGCGTGCGCTGGCCGTAGTAATTCTGATTGCTGCAGCGGGTGGTGTCGCGCTGTTAACGACAAAAGGTAAAGCTACCGTTGCTTTTGCCCGTGAAGCGCGTACCGAAGTCCGTAAGGTCATTTGGCCGACTCGCCAGGAAACATTGCACACCACGCTGATTGTGGCTGCGGTTACCGCAGTAATGTCACTGATCCTGTGGGGACTGGATGGTATTCTGGTTCGCCTGGTATCCTTTATCACTGGCCTGAGGTTCTGA
GFP1-10 solubilization reporter	GFP1-10	ATGGGTGGCACTAGTATGAGCAAAGGAGAAGAACTTTTCACTGGAGTTGTCCCAATTCTTGTTGAATTAGATGGTGATGTTAATGGGCACAAATTTTCTGTCAGAGGAGAGGGTGAAGGTGATGCTACAATCGGAAAACTCACCCTTAAATTTATTTGCACTACTGGAAAACTACCTGTTCCATGGCCAACACTTGTCACTACTCTGACCTATGGTGTTCAATGCTTTTCCCGTTATCCGGATCACATGAAAAGGCATGACTTTTTCAAGAGTGCCATGCCCGAAGGTTATGTACAGGAACGCACTATATCTTTCAAAGATGACGGGAAATACAAGACGCGTGCTGTAGTCAAGTTTGAAGGTGATACCCTTGTTAATCGTATCGAGTTAAAGGGTACT…
Chloramphenicol Acetyltransferase	Cat	ATGGAGAAAAAAATCACTGGATATACCACCGTTGATATATCCCAATGGCATCGTAAAGAACATTTTGAGGCATTTCAGTCAGTTGCTCAATGTACCTATAACCAGACCGTTCAGCTGGATATTACGGCCTTTTTAAAGACCGTAAAGAAAAATAAGCACAAGTTTTATCCGGCCTTTATTCACATTCTTGCCCGCCTGATGAATGCTCATCCGGAATTCCGTATGGCAATGAAAGACGGTGAGCTGGTGATATGGGATAGTGTTCACCCTTGTTACACCGTTTTCCATGAGCAAACTGAAACGTTTTCATCGCTCTGGAGTGAATACCACGACGATTTCCGGCAGTTTCTACACATATATTCGCAAGATGTGGCGTGTTACGGTGAAAACCTGGCCTAT…
deGFP	deGFP	ATGGAGCTTTTCACTGGCGTTGTTCCCATCCTGGTCGAGCTGGACGGCGACGTAAACGGCCACAAGTTCAGCGTGTCCGGCGAGGGCGAGGGCGATGCCACCTACGGCAAGCTGACCCTGAAGTTCATCTGCACCACCGGCAAGCTGCCCGTGCCCTGGCCCACCCTCGTGACCACCCTGACCTACGGCGTGCAGTGCTTCAGCCGCTACCCCGACCACATGAAGCAGCACGACTTCTTCAAGTCCGCCATGCCCGAAGGCTACGTCCAGGAGCGCACCATCTTCTTCAAGGACGACGGCAACTACAAGACCCGCGCCGAGGTGAAGTTCGAGGGCGACACCCTGGTGAACCGCATCGAGCTGAAGGGCATCGACTTCAAGGAGGACGGCAACATCCTG…
mCherry	mCherry	ATGGTGAGCAAGGGCGAGGAGGATAACATGGCCATCATCAAGGAGTTCATGCGCTTCAAGGTGCACATGGAGGGCTCCGTGAACGGCCACGAGTTCGAGATCGAGGGCGAGGGCGAGGGCCGCCCCTACGAGGGCACCCAGACCGCCAAGCTGAAGGTGACCAAGGGTGGCCCCCTGCCCTTCGCCTGGGACATCCTGTCCCCTCAGTTCATGTACGGCTCCAAGGCCTACGTGAAGCACCCCGCCGACATCCCCGACTACTTGAAGCTGTCCTTCCCCGAGGGCTTCAAGTGGGAGCGCGTGATGAACTTCGAGGACGGCGGCGTGGTGACCGTGACCCAGGACTCCTCCTTGCAGGACGGCGAGTTCATCTACAAGGTGAAGCTGCGCGGCACCAAC…
Accessory sequences
Full Name	Short Name	Sequence
Promoter, RBS, and N-terminal 6x Histidine Tag with linker	Pro_RBS_6xHis	CTATCCCGCGAAATTAATACGACTCACTATAGGGGAATTGTGAGCGGATAACAATTCCCCTCTAGAAATAATTTTGTTTAACTTTAAGAAGGAGATATACCATGGGCAGCAGCCATCATCATCATCATCACAGCAGCGGCCTGGTGCCGCGCGGCAGCCATA
Plasmid Sequences
Full Name	Short Name	Sequence
Cell-free expression backbone	pTU1-A-RFP	ATTTCAGATAAAAAAAATCCTTAGCTTTCGCTAAGGATGATTTCTGGAATTCGCGGCCGCTTCTAGAACGTCTCAATCTCTATAGAGACCCAATACGCAAACCGCCTCTCCCCGCGCGTTGGCCGATTCATTAATGCAGCTGGCACGACAGGTTTCCCGACTGGAAAGCGGGCAGTGAGCGCAACGCAATTAATGTGAGTTAGCTCACTCATTAGGCACCCCAGGCTTTACACTTTATGCTTCCGGCTCGTATGTTGTGTGGAATTGTGAGCGGATAACAATTTCACACATACTAGAGAAAGAGGAGAAATACTAGATGGCTTCCTCCGAAGACGTTATCAAAGAGTTCATGCGTTTCAAAGTTCGTATGGAAGGTTCCGTTAACGGTCACGAGTTCGA…
Protein purification backbone	pTU1-L-RFP	ATTTCAGATAAAAAAAATCCTTAGCTTTCGCTAAGGATGATTTCTGGAATTCGCGGCCGCTTCTAGAACGTCTCAATCTCTATAGAGACCCAATACGCAAACCGCCTCTCCCCGCGCGTTGGCCGATTCATTAATGCAGCTGGCACGACAGGTTTCCCGACTGGAAAGCGGGCAGTGAGCGCAACGCAATTAATGTGAGTTAGCTCACTCATTAGGCACCCCAGGCTTTACACTTTATGCTTCCGGCTCGTATGTTGTGTGGAATTGTGAGCGGATAACAATTTCACACATACTAGAGAAAGAGGAGAAATACTAGATGGCTTCCTCCGAAGACGTTATCAAAGAGTTCATGCGTTTCAAAGTTCGTATGGAAGGTTCCGTTAACGGTCACGAGTTCGA…
