# Supplementary material for: Designer artificial environments for membrane protein synthesis
Source: Nat Commun. 2025 May 10;16:4363. doi: 10.1038/s41467-025-59471-1 (PMC12065789; doi:10.1038/s41467-025-59471-1)
Supplement: Supplementary file 6 — Source Data [file 41467_2025_59471_MOESM6_ESM.xlsx]

## Sheet: Figure 1B
rxn_label	DNA_name	DNA_conc	Liposome_conc	pmol	pmol_sub_nolipo	p-val	mean_diff	score	Liposome_name	Mg	SecYE	K	PEG
AqpZ-1	AqpZ	5	3	7.03016	3.79074	0.00010908	4.03917	1	DMPC	8	0	85	2
AqpZ-1	AqpZ	5	3	7.43139	4.19196	0.00010908	4.03917	1	DMPC	8	0	85	2
AqpZ-1	AqpZ	5	3	8.05308	4.81365	0.00010908	4.03917	1	DMPC	8	0	85	2
AqpZ-1	AqpZ	5	3	6.59975	3.36033	0.00010908	4.03917	1	DMPC	8	0	85	2
AqpZ-1	AqpZ	5	0	3.32558	0.0861566	0.00010908	4.03917	1	no_lipo	8	0	85	2
AqpZ-1	AqpZ	5	0	3.15505	-0.0843734	0.00010908	4.03917	1	no_lipo	8	0	85	2
AqpZ-1	AqpZ	5	0	3.23764	-0.00178328	0.00010908	4.03917	1	no_lipo	8	0	85	2
AqpZ-2	AqpZ	5	0	1.53782	-0.140723	2.43976e-08	3.05785	1	no_lipo	8	1.25	85	2
AqpZ-2	AqpZ	5	3	4.87695	3.1984	2.43976e-08	3.05785	1	DMPC	8	1.25	85	2
AqpZ-2	AqpZ	5	3	4.87695	3.1984	2.43976e-08	3.05785	1	DMPC	8	1.25	85	2
AqpZ-2	AqpZ	5	3	4.70749	3.02895	2.43976e-08	3.05785	1	DMPC	8	1.25	85	2
AqpZ-2	AqpZ	5	3	4.98377	3.30523	2.43976e-08	3.05785	1	DMPC	8	1.25	85	2
AqpZ-2	AqpZ	5	3	4.2368	2.55826	2.43976e-08	3.05785	1	DMPC	8	1.25	85	2
AqpZ-2	AqpZ	5	0	1.68948	0.0109357	2.43976e-08	3.05785	1	no_lipo	8	1.25	85	2
AqpZ-2	AqpZ	5	0	1.68948	0.0109357	2.43976e-08	3.05785	1	no_lipo	8	1.25	85	2
AqpZ-2	AqpZ	5	0	1.61117	-0.06737	2.43976e-08	3.05785	1	no_lipo	8	1.25	85	2
AqpZ-2	AqpZ	5	0	1.86476	0.186221	2.43976e-08	3.05785	1	no_lipo	8	1.25	85	2
AqpZ-3	AqpZ	5	0	1.94998	-0.280011	5.53147e-08	4.07913	1	no_lipo	8	0	85	2
AqpZ-3	AqpZ	5	0	2.15809	-0.0719015	5.53147e-08	4.07913	1	no_lipo	8	0	85	2
AqpZ-3	AqpZ	5	0	2.4441	0.214108	5.53147e-08	4.07913	1	no_lipo	8	0	85	2
AqpZ-3	AqpZ	5	0	1.49392	-0.736067	5.53147e-08	4.07913	1	no_lipo	8	0	85	2
AqpZ-3	AqpZ	5	3	6.11844	3.88845	5.53147e-08	4.07913	1	DOPC	8	0	85	2
AqpZ-3	AqpZ	5	0	2.74274	0.512748	5.53147e-08	4.07913	1	no_lipo	8	0	85	2
AqpZ-3	AqpZ	5	3	6.55337	4.32338	5.53147e-08	4.07913	1	DOPC	8	0	85	2
AqpZ-3	AqpZ	5	3	6.25435	4.02436	5.53147e-08	4.07913	1	DOPC	8	0	85	2
AqpZ-3	AqpZ	5	3	6.74423	4.51424	5.53147e-08	4.07913	1	DOPC	8	0	85	2
AqpZ-3	AqpZ	5	3	5.87521	3.64522	5.53147e-08	4.07913	1	DOPC	8	0	85	2
AqpZ-3	AqpZ	5	0	2.59111	0.361122	5.53147e-08	4.07913	1	no_lipo	8	0	85	2
AqpZ-4	AqpZ	5	3	8.60207	5.79851	1.68681e-05	6.34533	1	DOPC	8	0	185	2
AqpZ-4	AqpZ	5	0	3.18674	0.383173	1.68681e-05	6.34533	1	no_lipo	8	0	185	2
AqpZ-4	AqpZ	5	0	2.38429	-0.419273	1.68681e-05	6.34533	1	no_lipo	8	0	185	2
AqpZ-4	AqpZ	5	0	3.3294	0.52583	1.68681e-05	6.34533	1	no_lipo	8	0	185	2
AqpZ-4	AqpZ	5	0	2.31384	-0.48973	1.68681e-05	6.34533	1	no_lipo	8	0	185	2
AqpZ-4	AqpZ	5	3	9.27269	6.46912	1.68681e-05	6.34533	1	DOPC	8	0	185	2
AqpZ-4	AqpZ	5	3	9.57194	6.76838	1.68681e-05	6.34533	1	DOPC	8	0	185	2
Blank-1	Blank	0	0	1.29873	-0.617362	0.0499535	-0.63084	0	no_lipo	8	0	85	2
Blank-1	Blank	0	3	1.25421	-0.661876	0.0499535	-0.63084	0	DMPC	8	0	85	2
Blank-1	Blank	0	3	1.17155	-0.744533	0.0499535	-0.63084	0	DMPC	8	0	85	2
Blank-1	Blank	0	3	1.28855	-0.62754	0.0499535	-0.63084	0	DMPC	8	0	85	2
Blank-1	Blank	0	3	2.14855	0.232466	0.0499535	-0.63084	0	DMPC	8	0	85	2
Blank-1	Blank	0	3	0.775753	-1.14033	0.0499535	-0.63084	0	DMPC	8	0	85	2
Blank-1	Blank	0	3	1.07286	-0.843224	0.0499535	-0.63084	0	DMPC	8	0	85	2
Blank-1	Blank	0	0	1.94998	0.0338886	0.0499535	-0.63084	0	no_lipo	8	0	85	2
Blank-1	Blank	0	0	2.04777	0.131686	0.0499535	-0.63084	0	no_lipo	8	0	85	2
Blank-1	Blank	0	0	1.72829	-0.187801	0.0499535	-0.63084	0	no_lipo	8	0	85	2
Blank-1	Blank	0	0	2.55568	0.639589	0.0499535	-0.63084	0	no_lipo	8	0	85	2
Blank-2	Blank	0	0	1.2253	-0.355043	0.0561374	-0.543613	0	no_lipo	8	1.25	85	2
Blank-2	Blank	0	3	0.661962	-0.918379	0.0561374	-0.543613	0	DMPC	8	1.25	85	2
Blank-2	Blank	0	3	0.590851	-0.98949	0.0561374	-0.543613	0	DMPC	8	1.25	85	2
Blank-2	Blank	0	3	1.42023	-0.160108	0.0561374	-0.543613	0	DMPC	8	1.25	85	2
Blank-2	Blank	0	3	1.47387	-0.106475	0.0561374	-0.543613	0	DMPC	8	1.25	85	2
Blank-2	Blank	0	0	1.93081	0.350472	0.0561374	-0.543613	0	no_lipo	8	1.25	85	2
Blank-2	Blank	0	0	1.32998	-0.250357	0.0561374	-0.543613	0	no_lipo	8	1.25	85	2
Blank-2	Blank	0	0	1.82524	0.244903	0.0561374	-0.543613	0	no_lipo	8	1.25	85	2
Blank-2	Blank	0	0	1.79759	0.217247	0.0561374	-0.543613	0	no_lipo	8	1.25	85	2
Blank-2	Blank	0	0	1.37312	-0.207222	0.0561374	-0.543613	0	no_lipo	8	1.25	85	2
Blank-3	Blank	0	3	0.941041	-0.332693	0.0350156	-0.309965	0	DOPC	8	0	85	2
Blank-3	Blank	0	3	1.18288	-0.090851	0.0350156	-0.309965	0	DOPC	8	0	85	2
Blank-3	Blank	0	3	0.761591	-0.512143	0.0350156	-0.309965	0	DOPC	8	0	85	2
Blank-3	Blank	0	0	1.44373	0.169991	0.0350156	-0.309965	0	no_lipo	8	0	85	2
Blank-3	Blank	0	0	1.18631	-0.0874285	0.0350156	-0.309965	0	no_lipo	8	0	85	2
Blank-3	Blank	0	3	0.908911	-0.364823	0.0350156	-0.309965	0	DOPC	8	0	85	2
Blank-3	Blank	0	0	1.02789	-0.245847	0.0350156	-0.309965	0	no_lipo	8	0	85	2
Blank-3	Blank	0	0	1.43702	0.163284	0.0350156	-0.309965	0	no_lipo	8	0	85	2
Blank-3	Blank	0	3	1.02442	-0.249313	0.0350156	-0.309965	0	DOPC	8	0	85	2
Blank-4	Blank	0	3	1.37312	-0.19837	0.724657	0.0916593	0	DOPC	8	0	185	2
Blank-4	Blank	0	3	1.65772	0.0862264	0.724657	0.0916593	0	DOPC	8	0	185	2
Blank-4	Blank	0	3	1.45369	-0.117796	0.724657	0.0916593	0	DOPC	8	0	185	2
Blank-4	Blank	0	0	2.30341	0.731924	0.724657	0.0916593	0	no_lipo	8	0	185	2
Blank-4	Blank	0	3	2.20881	0.63732	0.724657	0.0916593	0	DOPC	8	0	185	2
Blank-4	Blank	0	3	1.95972	0.388236	0.724657	0.0916593	0	DOPC	8	0	185	2
Blank-4	Blank	0	3	1.32583	-0.24566	0.724657	0.0916593	0	DOPC	8	0	185	2
Blank-4	Blank	0	0	1.2876	-0.283892	0.724657	0.0916593	0	no_lipo	8	0	185	2
Blank-4	Blank	0	0	1.4492	-0.122289	0.724657	0.0916593	0	no_lipo	8	0	185	2
Blank-4	Blank	0	0	1.05558	-0.515904	0.724657	0.0916593	0	no_lipo	8	0	185	2
Blank-4	Blank	0	0	1.76165	0.190162	0.724657	0.0916593	0	no_lipo	8	0	185	2
Cat-1	Cat	5	0	13.7174	-0.0167326	0.000691341	-4.49089	0	no_lipo	8	0	85	2
Cat-1	Cat	5	0	13.6747	-0.0594642	0.000691341	-4.49089	0	no_lipo	8	0	85	2
Cat-1	Cat	5	3	9.14202	-4.59214	0.000691341	-4.49089	0	DMPC	8	0	85	2
Cat-1	Cat	5	3	9.07778	-4.65638	0.000691341	-4.49089	0	DMPC	8	0	85	2
Cat-1	Cat	5	3	9.96746	-3.7667	0.000691341	-4.49089	0	DMPC	8	0	85	2
Cat-1	Cat	5	3	8.78583	-4.94833	0.000691341	-4.49089	0	DMPC	8	0	85	2
Cat-1	Cat	5	0	12.1678	-1.56641	0.000691341	-4.49089	0	no_lipo	8	0	85	2
Cat-1	Cat	5	0	15.3768	1.6426	0.000691341	-4.49089	0	no_lipo	8	0	85	2
Cat-2	Cat	5	0	10.0626	-0.48251	0.00503841	-1.76696	0	no_lipo	8	1.25	85	2
Cat-2	Cat	5	3	8.50297	-2.04212	0.00503841	-1.76696	0	DMPC	8	1.25	85	2
Cat-2	Cat	5	3	8.29754	-2.24755	0.00503841	-1.76696	0	DMPC	8	1.25	85	2
Cat-2	Cat	5	3	8.80522	-1.73988	0.00503841	-1.76696	0	DMPC	8	1.25	85	2
Cat-2	Cat	5	3	9.50681	-1.03829	0.00503841	-1.76696	0	DMPC	8	1.25	85	2
Cat-2	Cat	5	0	10.1218	-0.423255	0.00503841	-1.76696	0	no_lipo	8	1.25	85	2
Cat-2	Cat	5	0	10.5758	0.0306838	0.00503841	-1.76696	0	no_lipo	8	1.25	85	2
Cat-2	Cat	5	0	11.4202	0.875081	0.00503841	-1.76696	0	no_lipo	8	1.25	85	2
Cat-3	Cat	5	0	11.2524	-0.0864569	0.0583064	-1.6573	0	no_lipo	8	0	85	2
Cat-3	Cat	5	0	12.3004	0.961564	0.0583064	-1.6573	0	no_lipo	8	0	85	2
Cat-3	Cat	5	3	10.22	-1.11884	0.0583064	-1.6573	0	DOPC	8	0	85	2
Cat-3	Cat	5	3	8.9112	-2.42767	0.0583064	-1.6573	0	DOPC	8	0	85	2
Cat-3	Cat	5	3	10.6132	-0.725694	0.0583064	-1.6573	0	DOPC	8	0	85	2
Cat-3	Cat	5	3	8.98189	-2.35698	0.0583064	-1.6573	0	DOPC	8	0	85	2
Cat-3	Cat	5	0	10.4638	-0.875107	0.0583064	-1.6573	0	no_lipo	8	0	85	2
Cat-4	Cat	5	3	5.83342	-2.06022	0.000736009	-2.00628	0	DOPC	8	0	185	2
Cat-4	Cat	5	3	6.12895	-1.76469	0.000736009	-2.00628	0	DOPC	8	0	185	2
Cat-4	Cat	5	3	5.30202	-2.59162	0.000736009	-2.00628	0	DOPC	8	0	185	2
Cat-4	Cat	5	3	6.28505	-1.60859	0.000736009	-2.00628	0	DOPC	8	0	185	2
Cat-4	Cat	5	0	7.4898	-0.403839	0.000736009	-2.00628	0	no_lipo	8	0	185	2
Cat-4	Cat	5	0	7.96178	0.0681383	0.000736009	-2.00628	0	no_lipo	8	0	185	2
Cat-4	Cat	5	0	8.52244	0.628801	0.000736009	-2.00628	0	no_lipo	8	0	185	2
Cat-4	Cat	5	0	7.60054	-0.2931	0.000736009	-2.00628	0	no_lipo	8	0	185	2

## Sheet: Figure 1C
DNA_name	Biological_rep	Elution_volume	Technical_rep	Cy5	GFP
AqpZ	1	250	rep1	1	54
AqpZ	1	250	rep2	1	54
AqpZ	1	250	rep3	0	50
AqpZ	1	500	rep1	0	130
AqpZ	1	500	rep2	0	120
AqpZ	1	500	rep3	0	133
AqpZ	1	750	rep1	0	114
AqpZ	1	750	rep2	0	102
AqpZ	1	750	rep3	0	96
AqpZ	1	900	rep1	1	213
AqpZ	1	900	rep2	1	253
AqpZ	1	900	rep3	1	261
AqpZ	1	1050	rep1	32	619
AqpZ	1	1050	rep2	29	688
AqpZ	1	1050	rep3	31	656
AqpZ	1	1200	rep1	301	3972
AqpZ	1	1200	rep2	298	4531
AqpZ	1	1200	rep3	312	4991
AqpZ	1	1350	rep1	195	3381
AqpZ	1	1350	rep2	193	3362
AqpZ	1	1350	rep3	201	3264
AqpZ	1	1500	rep1	75	1783
AqpZ	1	1500	rep2	83	1827
AqpZ	1	1500	rep3	84	2054
AqpZ	1	1650	rep1	66	1738
AqpZ	1	1650	rep2	69	1755
AqpZ	1	1650	rep3	65	1921
AqpZ	1	1800	rep1	55	1893
AqpZ	1	1800	rep2	56	1937
AqpZ	1	1800	rep3	60	2142
AqpZ	1	1950	rep1	48	1722
AqpZ	1	1950	rep2	50	1738
AqpZ	1	1950	rep3	47	1741
AqpZ	1	2100	rep1	37	1825
AqpZ	1	2100	rep2	38	1894
AqpZ	1	2100	rep3	49	1961
AqpZ	1	2600	rep1	22	1091
AqpZ	1	2600	rep2	32	1430
AqpZ	1	2600	rep3	26	1217
AqpZ	1	3100	rep1	10	1237
AqpZ	1	3100	rep2	13	1054
AqpZ	1	3100	rep3	9	1065
AqpZ	1	3600	rep1	2	868
AqpZ	1	3600	rep2	2	841
AqpZ	1	3600	rep3	4	916
AqpZ	1	4100	rep1	1	138
AqpZ	1	4100	rep2	2	110
AqpZ	1	4100	rep3	2	113
AqpZ	2	250	rep1	0	89
AqpZ	2	250	rep2	0	93
AqpZ	2	250	rep3	0	81
AqpZ	2	500	rep1	0	67
AqpZ	2	500	rep2	0	73
AqpZ	2	500	rep3	0	186
AqpZ	2	750	rep1	1	106
AqpZ	2	750	rep2	0	119
AqpZ	2	750	rep3	0	117
AqpZ	2	900	rep1	1	1129
AqpZ	2	900	rep2	1	1542
AqpZ	2	900	rep3	0	1630
AqpZ	2	1050	rep1	8	293
AqpZ	2	1050	rep2	8	330
AqpZ	2	1050	rep3	8	273
AqpZ	2	1200	rep1	219	3712
AqpZ	2	1200	rep2	238	4072
AqpZ	2	1200	rep3	242	3926
AqpZ	2	1350	rep1	243	4515
AqpZ	2	1350	rep2	287	5062
AqpZ	2	1350	rep3	270	4858
AqpZ	2	1500	rep1	85	1962
AqpZ	2	1500	rep2	104	2125
AqpZ	2	1500	rep3	95	2108
AqpZ	2	1650	rep1	74	1663
AqpZ	2	1650	rep2	74	1924
AqpZ	2	1650	rep3	70	1574
AqpZ	2	1800	rep1	61	2292
AqpZ	2	1800	rep2	56	1984
AqpZ	2	1800	rep3	59	1869
AqpZ	2	1950	rep1	55	2127
AqpZ	2	1950	rep2	51	1576
AqpZ	2	1950	rep3	50	1545
AqpZ	2	2100	rep1	44	1462
AqpZ	2	2100	rep2	40	1447
AqpZ	2	2100	rep3	35	1651
AqpZ	2	2600	rep1	28	1618
AqpZ	2	2600	rep2	24	1332
AqpZ	2	2600	rep3	21	1229
AqpZ	2	3100	rep1	11	1145
AqpZ	2	3100	rep2	14	1112
AqpZ	2	3100	rep3	12	1303
AqpZ	2	3600	rep1	5	820
AqpZ	2	3600	rep2	4	1037
AqpZ	2	3600	rep3	5	880
AqpZ	2	4100	rep1	2	120
AqpZ	2	4100	rep2	1	143
AqpZ	2	4100	rep3	1	168
AqpZ	3	250	rep1	1	941
AqpZ	3	250	rep2	0	939
AqpZ	3	250	rep3	0	987
AqpZ	3	500	rep1	0	1106
AqpZ	3	500	rep2	1	1124
AqpZ	3	500	rep3	0	1078
AqpZ	3	750	rep1	1	1262
AqpZ	3	750	rep2	0	1298
AqpZ	3	750	rep3	0	1573
AqpZ	3	900	rep1	0	562
AqpZ	3	900	rep2	0	605
AqpZ	3	900	rep3	1	449
AqpZ	3	1050	rep1	25	748
AqpZ	3	1050	rep2	26	827
AqpZ	3	1050	rep3	22	872
AqpZ	3	1200	rep1	257	4984
AqpZ	3	1200	rep2	264	4162
AqpZ	3	1200	rep3	239	4462
AqpZ	3	1350	rep1	180	3376
AqpZ	3	1350	rep2	206	3184
AqpZ	3	1350	rep3	198	2992
AqpZ	3	1500	rep1	91	3077
AqpZ	3	1500	rep2	92	3572
AqpZ	3	1500	rep3	94	5401
AqpZ	3	1650	rep1	77	2480
AqpZ	3	1650	rep2	65	2206
AqpZ	3	1650	rep3	68	2216
AqpZ	3	1800	rep1	52	1856
AqpZ	3	1800	rep2	57	2002
AqpZ	3	1800	rep3	58	1937
AqpZ	3	1950	rep1	55	1702
AqpZ	3	1950	rep2	51	1700
AqpZ	3	1950	rep3	46	1659
AqpZ	3	2100	rep1	42	1782
AqpZ	3	2100	rep2	46	1917
AqpZ	3	2100	rep3	41	1749
AqpZ	3	2600	rep1	26	1145
AqpZ	3	2600	rep2	24	1092
AqpZ	3	2600	rep3	25	1166
AqpZ	3	3100	rep1	10	1104
AqpZ	3	3100	rep2	7	1069
AqpZ	3	3100	rep3	13	1219
AqpZ	3	3600	rep1	5	1013
AqpZ	3	3600	rep2	3	1021
AqpZ	3	3600	rep3	5	1036
AqpZ	3	4100	rep1	3	587
AqpZ	3	4100	rep2	1	352
AqpZ	3	4100	rep3	1	317
Blank	1	250	rep1	1	56
Blank	1	250	rep2	1	64
Blank	1	250	rep3	2	78
Blank	1	500	rep1	0	128
Blank	1	500	rep2	0	151
Blank	1	500	rep3	0	131
Blank	1	750	rep1	0	104
Blank	1	750	rep2	0	92
Blank	1	750	rep3	0	120
Blank	1	900	rep1	1	129
Blank	1	900	rep2	0	136
Blank	1	900	rep3	1	153
Blank	1	1050	rep1	32	138
Blank	1	1050	rep2	26	129
Blank	1	1050	rep3	25	139
Blank	1	1200	rep1	218	202
Blank	1	1200	rep2	212	231
Blank	1	1200	rep3	230	319
Blank	1	1350	rep1	143	166
Blank	1	1350	rep2	149	123
Blank	1	1350	rep3	143	139
Blank	1	1500	rep1	65	113
Blank	1	1500	rep2	76	92
Blank	1	1500	rep3	69	115
Blank	1	1650	rep1	71	107
Blank	1	1650	rep2	56	113
Blank	1	1650	rep3	59	116
Blank	1	1800	rep1	58	147
Blank	1	1800	rep2	62	168
Blank	1	1800	rep3	57	164
Blank	1	1950	rep1	55	150
Blank	1	1950	rep2	57	133
Blank	1	1950	rep3	61	142
Blank	1	2100	rep1	49	138
Blank	1	2100	rep2	53	137
Blank	1	2100	rep3	47	160
Blank	1	2600	rep1	33	255
Blank	1	2600	rep2	37	289
Blank	1	2600	rep3	36	309
Blank	1	3100	rep1	15	667
Blank	1	3100	rep2	18	615
Blank	1	3100	rep3	16	778
Blank	1	3600	rep1	4	938
Blank	1	3600	rep2	3	762
Blank	1	3600	rep3	3	752
Blank	1	4100	rep1	2	108
Blank	1	4100	rep2	2	112
Blank	1	4100	rep3	3	123
Blank	2	250	rep1	1	222
Blank	2	250	rep2	0	122
Blank	2	250	rep3	0	101
Blank	2	500	rep1	0	60
Blank	2	500	rep2	0	70
Blank	2	500	rep3	0	79
Blank	2	750	rep1	1	2170
Blank	2	750	rep2	0	116
Blank	2	750	rep3	0	126
Blank	2	900	rep1	1	510
Blank	2	900	rep2	1	679
Blank	2	900	rep3	0	1150
Blank	2	1050	rep1	22	146
Blank	2	1050	rep2	31	131
Blank	2	1050	rep3	21	129
Blank	2	1200	rep1	235	141
Blank	2	1200	rep2	254	132
Blank	2	1200	rep3	250	132
Blank	2	1350	rep1	194	113
Blank	2	1350	rep2	185	122
Blank	2	1350	rep3	184	111
Blank	2	1500	rep1	73	136
Blank	2	1500	rep2	68	123
Blank	2	1500	rep3	75	180
Blank	2	1650	rep1	63	144
Blank	2	1650	rep2	72	121
Blank	2	1650	rep3	62	114
Blank	2	1800	rep1	60	122
Blank	2	1800	rep2	64	124
Blank	2	1800	rep3	56	118
Blank	2	1950	rep1	55	139
Blank	2	1950	rep2	59	129
Blank	2	1950	rep3	57	135
Blank	2	2100	rep1	48	145
Blank	2	2100	rep2	51	162
Blank	2	2100	rep3	49	156
Blank	2	2600	rep1	31	207
Blank	2	2600	rep2	34	227
Blank	2	2600	rep3	28	241
Blank	2	3100	rep1	11	680
Blank	2	3100	rep2	12	671
Blank	2	3100	rep3	17	742
Blank	2	3600	rep1	4	730
Blank	2	3600	rep2	4	912
Blank	2	3600	rep3	5	708
Blank	2	4100	rep1	2	87
Blank	2	4100	rep2	2	88
Blank	2	4100	rep3	2	98
Blank	3	250	rep1	0	1371
Blank	3	250	rep2	0	967
Blank	3	250	rep3	0	973
Blank	3	500	rep1	0	1100
Blank	3	500	rep2	0	1118
Blank	3	500	rep3	0	1116
Blank	3	750	rep1	1	1268
Blank	3	750	rep2	0	1168
Blank	3	750	rep3	0	1302
Blank	3	900	rep1	0	598
Blank	3	900	rep2	1	617
Blank	3	900	rep3	0	546
Blank	3	1050	rep1	12	585
Blank	3	1050	rep2	12	559
Blank	3	1050	rep3	13	557
Blank	3	1200	rep1	180	1124
Blank	3	1200	rep2	216	1188
Blank	3	1200	rep3	206	1192
Blank	3	1350	rep1	129	612
Blank	3	1350	rep2	179	588
Blank	3	1350	rep3	203	616
Blank	3	1500	rep1	59	1603
Blank	3	1500	rep2	80	1317
Blank	3	1500	rep3	73	1444
Blank	3	1650	rep1	59	2707
Blank	3	1650	rep2	53	1787
Blank	3	1650	rep3	62	1856
Blank	3	1800	rep1	50	689
Blank	3	1800	rep2	61	666
Blank	3	1800	rep3	55	738
Blank	3	1950	rep1	53	699
Blank	3	1950	rep2	49	718
Blank	3	1950	rep3	54	734
Blank	3	2100	rep1	41	823
Blank	3	2100	rep2	43	939
Blank	3	2100	rep3	48	856
Blank	3	2600	rep1	29	452
Blank	3	2600	rep2	37	463
Blank	3	2600	rep3	40	439
Blank	3	3100	rep1	13	882
Blank	3	3100	rep2	14	892
Blank	3	3100	rep3	12	951
Blank	3	3600	rep1	3	3515
Blank	3	3600	rep2	3	911
Blank	3	3600	rep3	2	979
Blank	3	4100	rep1	1	410
Blank	3	4100	rep2	3	305
Blank	3	4100	rep3	2	373
Cat	1	500	rep1	1	67
Cat	1	500	rep2	0	65
Cat	1	500	rep3	0	61
Cat	1	750	rep1	0	59
Cat	1	750	rep2	1	65
Cat	1	750	rep3	1	70
Cat	1	900	rep1	0	55
Cat	1	900	rep2	0	69
Cat	1	900	rep3	0	73
Cat	1	1050	rep1	20	99
Cat	1	1050	rep2	19	109
Cat	1	1050	rep3	32	105
Cat	1	1200	rep1	216	438
Cat	1	1200	rep2	268	375
Cat	1	1200	rep3	238	483
Cat	1	1350	rep1	182	223
Cat	1	1350	rep2	194	296
Cat	1	1350	rep3	203	281
Cat	1	1500	rep1	59	111
Cat	1	1500	rep2	66	107
Cat	1	1500	rep3	71	122
Cat	1	1650	rep1	56	143
Cat	1	1650	rep2	61	155
Cat	1	1650	rep3	69	153
Cat	1	1800	rep1	67	204
Cat	1	1800	rep2	59	277
Cat	1	1800	rep3	66	279
Cat	1	1950	rep1	66	685
Cat	1	1950	rep2	64	598
Cat	1	1950	rep3	58	577
Cat	1	2100	rep1	58	1043
Cat	1	2100	rep2	59	1079
Cat	1	2100	rep3	49	936
Cat	1	2600	rep1	45	4960
Cat	1	2600	rep2	43	5317
Cat	1	2600	rep3	40	5542
Cat	1	3100	rep1	14	7788
Cat	1	3100	rep2	21	8459
Cat	1	3100	rep3	17	10204
Cat	1	3600	rep1	2	2534
Cat	1	3600	rep2	3	2755
Cat	1	3600	rep3	4	2809
Cat	1	4100	rep1	1	230
Cat	1	4100	rep2	1	245
Cat	1	4100	rep3	1	246
Cat	2	500	rep1	1	45
Cat	2	500	rep2	0	73
Cat	2	500	rep3	0	71
Cat	2	750	rep1	0	58
Cat	2	750	rep2	0	61
Cat	2	750	rep3	0	63
Cat	2	900	rep1	0	70
Cat	2	900	rep2	1	62
Cat	2	900	rep3	1	77
Cat	2	1050	rep1	14	83
Cat	2	1050	rep2	19	83
Cat	2	1050	rep3	12	89
Cat	2	1200	rep1	94	181
Cat	2	1200	rep2	115	185
Cat	2	1200	rep3	106	168
Cat	2	1350	rep1	68	129
Cat	2	1350	rep2	77	146
Cat	2	1350	rep3	78	120
Cat	2	1500	rep1	33	101
Cat	2	1500	rep2	31	81
Cat	2	1500	rep3	31	91
Cat	2	1650	rep1	27	106
Cat	2	1650	rep2	28	112
Cat	2	1650	rep3	31	115
Cat	2	1800	rep1	26	229
Cat	2	1800	rep2	33	134
Cat	2	1800	rep3	28	234
Cat	2	1950	rep1	28	238
Cat	2	1950	rep2	32	423
Cat	2	1950	rep3	30	410
Cat	2	2100	rep1	23	735
Cat	2	2100	rep2	28	736
Cat	2	2100	rep3	31	747
Cat	2	2600	rep1	22	3324
Cat	2	2600	rep2	20	2605
Cat	2	2600	rep3	23	5025
Cat	2	3100	rep1	12	8439
Cat	2	3100	rep2	11	9692
Cat	2	3100	rep3	11	9926
Cat	2	3600	rep1	3	2668
Cat	2	3600	rep2	2	3597
Cat	2	3600	rep3	3	3444
Cat	2	4100	rep1	1	270
Cat	2	4100	rep2	1	290
Cat	2	4100	rep3	1	257
Cat	3	500	rep1	0	65
Cat	3	500	rep2	0	79
Cat	3	500	rep3	0	51
Cat	3	750	rep1	0	77
Cat	3	750	rep2	1	69
Cat	3	750	rep3	0	83
Cat	3	900	rep1	1	87
Cat	3	900	rep2	1	63
Cat	3	900	rep3	1	100
Cat	3	1050	rep1	50	150
Cat	3	1050	rep2	52	149
Cat	3	1050	rep3	50	86
Cat	3	1200	rep1	242	402
Cat	3	1200	rep2	290	391
Cat	3	1200	rep3	294	451
Cat	3	1350	rep1	115	178
Cat	3	1350	rep2	129	189
Cat	3	1350	rep3	129	232
Cat	3	1500	rep1	67	128
Cat	3	1500	rep2	68	112
Cat	3	1500	rep3	70	174
Cat	3	1650	rep1	63	184
Cat	3	1650	rep2	59	91
Cat	3	1650	rep3	60	174
Cat	3	1800	rep1	71	288
Cat	3	1800	rep2	63	259
Cat	3	1800	rep3	59	293
Cat	3	1950	rep1	62	340
Cat	3	1950	rep2	46	436
Cat	3	1950	rep3	58	596
Cat	3	2100	rep1	48	900
Cat	3	2100	rep2	48	823
Cat	3	2100	rep3	54	889
Cat	3	2600	rep1	30	3716
Cat	3	2600	rep2	35	3768
Cat	3	2600	rep3	37	4231
Cat	3	3100	rep1	11	6095
Cat	3	3100	rep2	16	10475
Cat	3	3100	rep3	14	8654
Cat	3	3600	rep1	6	2111
Cat	3	3600	rep2	7	3454
Cat	3	3600	rep3	6	3609
Cat	3	4100	rep1	4	217
Cat	3	4100	rep2	2	142
Cat	3	4100	rep3	2	182

## Sheet: Figure 1D
DNA_name	SEC_status	Rep	Median log(GFP/Cy5)
AqpZ	post-SEC	1	1.85114
AqpZ	post-SEC	2	1.92561
AqpZ	post-SEC	3	1.99142
AqpZ	pre-SEC	1	1.85758
AqpZ	pre-SEC	2	1.86888
AqpZ	pre-SEC	3	1.80275
Blank	post-SEC	1	-2.56733
Blank	post-SEC	2	-2.51937
Blank	post-SEC	3	-1.3085
Blank	pre-SEC	1	-2.49737
Blank	pre-SEC	2	-2.51562
Blank	pre-SEC	3	-1.84827
Cat	post-SEC	1	-0.443513
Cat	post-SEC	2	-0.749061
Cat	post-SEC	3	-0.715198
Cat	pre-SEC	1	-0.400861
Cat	pre-SEC	2	-0.850583
Cat	pre-SEC	3	-0.532267

## Sheet: Figure 1E
DNA_name	pmol	Median log(GFP/Cy5)
AqpZ	4.00303	-0.599781
AqpZ	5.71739	-0.243754
AqpZ	5.78547	-1.01734
AqpZ	5.84832	0.289291
AqpZ	7.22051	0.259752
AqpZ	8.86504	0.20539
AqpZ	9.65791	1.01891
AqpZ	11.2547	0.72287
AqpZ	11.6458	1.63039
AqpZ	12.8865	1.49793
AqpZ	13.1501	1.83136
AqpZ	14.2711	1.29568

## Sheet: Figure 2B
DNA_name	Mg	K	PEG	Liposome_name	SecYE	pmol_mean	pmol_sub_nolipo_mean	pmol_stdev	pmol_sub_nolipo_stdev	-log_pmol_cv	pmol_sub_nolipo_cv	count	p-val	log_pval
AqpZ	8	85	0	DMPC	1.25	6.51082	3.82076	0.125056	0.125056	0.0192074	0.0327305	3	9.33987e-07	13.8838
AqpZ	8	85	0	DOPC	0	7.78521	4.57658	1.33203	1.33203	0.171098	0.291054	3	0.00146086	6.52873
AqpZ	8	85	1	DOPC	1.25	8.18446	4.44766	2.16742	2.16742	0.264822	0.487318	4	0.00689434	4.97705
AqpZ	8	85	2	DMPC	0	6.22893	3.55031	1.84466	1.62057	0.296143	0.456458	9	0.00338857	5.68735
AqpZ	8	85	2	DMPC	1.25	4.73639	3.05785	0.296282	0.296282	0.0625543	0.0968922	5	2.43976e-08	17.5288
AqpZ	8	85	2	DOPC	0	6.30912	4.07913	0.345186	0.345186	0.0547123	0.0846225	5	5.53147e-08	16.7102
AqpZ	8	85	2	DOPC	1.25	3.03625	1.3577	0.695326	0.695326	0.229008	0.512134	6	0.0020674	6.18146
AqpZ	8	135	2	DMPC	0	5.38689	3.83175	1.20765	1.20765	0.224182	0.315168	6	6.59824e-05	9.62612
AqpZ	8	135	2	DMPC	1.25	3.56452	2.02511	0.965561	0.965561	0.270881	0.476794	6	0.000483558	7.63434
AqpZ	8	135	2	DOPC	0	7.76369	6.20854	2.04819	2.04819	0.263817	0.329899	6	8.92214e-05	9.32439
AqpZ	8	135	2	DOPC	1.25	3.39455	1.85514	0.741075	0.741075	0.218314	0.399472	5	0.000193644	8.54949
AqpZ	8	185	0	DOPC	1.25	5.56273	3.04137	0.409452	0.409452	0.0736064	0.134628	4	1.32759e-05	11.2296
AqpZ	8	185	1	DMPC	0	10.9584	8.27288	0.840496	0.840496	0.0766986	0.101596	4	1.76511e-06	13.2473
AqpZ	8	185	2	DMPC	1.25	5.6239	2.94022	0.290475	0.290475	0.05165	0.0987934	3	7.5729e-05	9.48835
AqpZ	8	185	2	DOPC	0	9.1489	6.34533	0.496642	0.496642	0.0542843	0.0782689	3	1.68681e-05	10.9901
AqpZ	12	85	2	DMPC	0	5.1362	3.05624	0.730015	0.730015	0.142131	0.23886	5	5.26555e-06	12.1543
AqpZ	12	85	2	DMPC	1.25	2.98149	1.15134	1.06998	1.06998	0.358874	0.929333	5	0.0449209	3.10285
AqpZ	12	85	2	DOPC	0	6.63501	4.55506	1.69181	1.69181	0.254982	0.371414	5	0.000103935	9.17174
AqpZ	12	85	2	DOPC	1.25	2.93925	1.1091	0.501469	0.501469	0.170611	0.45214	6	0.00115497	6.76368
AqpZ	12	135	2	DMPC	0	4.82857	3.19537	0.905995	0.905995	0.187632	0.283534	6	3.94813e-05	10.1397
AqpZ	12	135	2	DMPC	1.25	3.68993	2.12213	0.678939	0.678939	0.183998	0.319933	6	0.000370751	7.89998
AqpZ	12	135	2	DOPC	0	5.23907	3.60588	1.96256	1.96256	0.3746	0.544266	6	0.00298905	5.8128
AqpZ	12	135	2	DOPC	1.25	2.88844	1.32063	0.762519	0.762519	0.26399	0.577389	6	0.0111193	4.49907
AqpZ	14	85	0	DOPC	1.25	10.2596	6.6868	1.67822	1.67822	0.163575	0.250974	4	0.000295849	8.12566
AqpZ	14	85	1	DMPC	0	9.24679	5.60647	0.399827	0.399827	0.0432396	0.0713153	3	4.40391e-05	10.0304
AqpZ	14	85	2	DMPC	1.25	5.61576	2.04626	0.0716022	0.0716022	0.0127502	0.0349917	3	0.000441465	7.72541
AqpZ	14	85	2	DOPC	0	10.4866	6.64727	4.99602	4.99602	0.476417	0.75159	4	0.0377009	3.27807
AqpZ	14	185	0	DMPC	0	11.0468	7.9304	2.392	2.392	0.216533	0.301624	4	0.000613191	7.39683
AqpZ	14	185	1	DMPC	1.25	7.47426	4.50173	0.826324	0.826324	0.110556	0.183557	4	0.000274058	8.20217
AqpZ	14	185	1	DOPC	0	8.41173	5.85669	0.544005	0.544005	0.0646721	0.0928859	3	2.03212e-05	10.8038
AqpZ	14	185	2	DOPC	1.25	5.15548	2.20651	1.31414	1.31414	0.254902	0.595577	4	0.0298246	3.51242
AqpZ	16	85	2	DMPC	0	4.14088	2.11346	1.35683	1.35683	0.327666	0.641991	6	0.00383078	5.56469
AqpZ	16	85	2	DMPC	1.25	3.27897	1.84553	0.814078	0.814078	0.248273	0.441108	5	0.000374817	7.88907
AqpZ	16	85	2	DOPC	0	5.39865	3.37124	1.17796	1.17796	0.218194	0.349414	6	4.5463e-05	9.99861
AqpZ	16	85	2	DOPC	1.25	2.48957	1.05614	0.434609	0.434609	0.174571	0.411508	6	0.000210829	8.46446
AqpZ	16	135	2	DMPC	0	3.64269	2.06031	0.858567	0.858567	0.235696	0.416717	6	0.000514877	7.57158
AqpZ	16	135	2	DMPC	1.25	3.41358	1.87126	1.1253	1.1253	0.329655	0.601362	6	0.00225143	6.09619
AqpZ	16	135	2	DOPC	0	4.6487	3.06631	0.59249	0.59249	0.127453	0.193225	5	3.38051e-06	12.5975
AqpZ	16	135	2	DOPC	1.25	2.38928	0.846959	0.461104	0.461104	0.192989	0.544424	6	0.00118678	6.73651
AqpZ	20	85	0	DMPC	0	13.004	9.23115	3.99209	3.99209	0.306989	0.432458	4	0.00367128	5.60721
AqpZ	20	85	1	DMPC	1.25	5.68697	2.70559	1.69734	1.69734	0.298462	0.627346	4	0.0192204	3.95178
AqpZ	20	85	1	DOPC	0	14.5942	10.5025	3.60189	3.60189	0.246802	0.342955	3	0.00190743	6.262
AqpZ	20	85	2	DMPC	0	3.31142	1.50182	0.813209	0.813209	0.245577	0.541482	6	0.00207896	6.17589
AqpZ	20	85	2	DMPC	1.25	2.64619	0.954955	0.293661	0.293661	0.110975	0.307513	5	0.00830265	4.79118
AqpZ	20	85	2	DOPC	0	6.28805	4.47845	0.321571	0.321571	0.0511401	0.0718042	5	5.40722e-09	19.0355
AqpZ	20	85	2	DOPC	1.25	4.17721	1.55928	2.73805	1.97358	0.655474	1.2657	8	0.165203	1.80058
AqpZ	20	135	2	DMPC	0	3.62775	1.5305	0.495348	0.495348	0.136544	0.323651	5	7.22105e-05	9.53592
AqpZ	20	135	2	DMPC	1.25	2.78543	1.40172	0.568217	0.568217	0.203996	0.405371	6	0.000503843	7.59325
AqpZ	20	135	2	DOPC	0	4.70666	2.60941	0.594065	0.594065	0.126218	0.227662	6	1.43455e-06	13.4547
AqpZ	20	135	2	DOPC	1.25	2.02574	0.642028	0.239988	0.239988	0.118469	0.373796	5	0.00118738	6.73601
AqpZ	20	185	0	DMPC	1.25	7.52252	4.51073	1.27278	1.27278	0.169196	0.282168	4	0.000742141	7.20597
AqpZ	20	185	0	DOPC	0	7.35209	3.94478	0.492995	0.492995	0.067055	0.124974	4	4.68991e-05	9.96751
AqpZ	20	185	1	DOPC	1.25	5.87444	2.77878	1.32779	1.32779	0.226028	0.477831	4	0.00611005	5.09782
AqpZ	20	185	2	DMPC	0	6.70488	3.65132	0.961855	0.961855	0.143456	0.263427	4	0.000950664	6.95835
Aux	8	85	0	DOPC	0	3.93447	0.227025	0.0838566	0.0838566	0.0213133	0.369372	4	0.164181	1.80679
Aux	8	85	0	DPPC	1.25	3.09666	-0.13186	0.0717032	0.0717032	0.0231551	0.543783	4	0.553816	0.590923
Aux	8	85	1	DMPC	0	4.69375	1.00615	0.287402	0.287402	0.0612307	0.285644	4	0.00658951	5.02228
Aux	8	85	1	DOPC	1.25	3.89153	0.00736653	0.225983	0.225983	0.0580704	2	5	0.977758	0.0224928
Aux	8	85	2	DMPC	1.25	3.72568	0.0183642	0.248357	0.248357	0.0666609	2	4	0.890836	0.115595
Aux	8	85	2	DPPC	0	3.50485	-0.242238	0.324862	0.324862	0.0926893	1.34109	4	0.257619	1.35627
Aux	8	185	0	DMPC	0	3.1133	0.619898	0.406957	0.406957	0.130716	0.656491	5	0.0648096	2.7363
Aux	8	185	0	DOPC	1.25	2.79031	-0.110188	0.215276	0.215276	0.0771515	1.95372	5	0.39082	0.939509
Aux	8	185	1	DMPC	1.25	3.2428	0.172973	0.717516	0.717516	0.221265	2	5	0.616871	0.483095
Aux	8	185	1	DPPC	0	3.12872	0.0629292	0.53548	0.53548	0.17115	2	5	0.804951	0.216974
Aux	8	185	2	DOPC	0	3.02413	0.151211	0.104342	0.104342	0.0345031	0.69004	5	0.67717	0.389833
Aux	8	185	2	DPPC	1.25	3.00615	-0.0180749	0.350289	0.350289	0.116524	2	5	0.934594	0.0676435
Aux	14	85	0	DMPC	0	4.51181	0.863311	0.148609	0.148609	0.0329378	0.172139	4	0.00177432	6.33434
Aux	14	85	0	DOPC	1.25	3.56133	0.592219	0.162053	0.162053	0.0455034	0.273636	4	0.00408874	5.49952
Aux	14	85	1	DMPC	1.25	4.1991	0.446251	0.217313	0.217313	0.0517523	0.486975	5	0.0175342	4.0436
Aux	14	85	1	DPPC	0	2.93827	-0.861789	0.286452	0.286452	0.0974898	0.332392	5	0.000661358	7.32122
Aux	14	85	2	DOPC	0	3.65696	-0.590561	0.163282	0.163282	0.0446495	0.276486	4	0.00350365	5.65395
Aux	14	85	2	DPPC	1.25	3.43665	-0.416193	0.528548	0.528548	0.153797	1.26996	5	0.138303	1.97831
Aux	14	185	0	DMPC	1.25	3.15195	-0.20769	0.516564	0.516564	0.163887	2	5	0.551425	0.59525
Aux	14	185	0	DPPC	0	2.82535	-0.0343907	0.0643758	0.0643758	0.0227851	1.8719	4	0.912298	0.0917887
Aux	14	185	1	DOPC	0	2.94838	-0.74859	0.312717	0.312717	0.106064	0.417742	5	0.00572628	5.16269
Aux	14	185	1	DPPC	1.25	2.79239	-0.777411	0.234041	0.234041	0.0838137	0.301051	5	0.00889994	4.72171
Aux	14	185	2	DMPC	0	4.06266	1.00652	0.167132	0.167132	0.0411386	0.166049	5	5.03104e-05	9.8973
Aux	14	185	2	DOPC	1.25	3.20954	-0.146172	0.101635	0.101635	0.0316664	0.695307	4	0.515219	0.663163
Aux	20	85	0	DMPC	1.25	3.53379	0.412084	0.155512	0.155512	0.0440071	0.377379	4	0.0134854	4.30615
Aux	20	85	0	DPPC	0	3.34175	0.0953098	0.52171	0.52171	0.156119	2	5	0.746054	0.292958
Aux	20	85	1	DOPC	0	3.15994	-0.754424	0.391966	0.391966	0.124042	0.519557	4	0.048437	3.02749
Aux	20	85	1	DPPC	1.25	3.14269	-0.402628	0.370572	0.370572	0.117916	0.920383	4	0.174655	1.74494
Aux	20	85	2	DMPC	0	3.60562	-0.240116	0.357023	0.357023	0.0990187	1.48688	5	0.308766	1.17517
Aux	20	85	2	DOPC	1.25	3.2381	-0.425329	0.38929	0.38929	0.120222	0.915268	5	0.0936355	2.36835
Aux	20	185	0	DOPC	0	2.97272	-0.38465	0.262959	0.262959	0.0884572	0.68363	5	0.176201	1.73613
Aux	20	185	0	DPPC	1.25	2.8673	-0.457214	0.518249	0.518249	0.180745	1.13349	5	0.150387	1.89454
Aux	20	185	1	DMPC	0	3.73961	-0.00233848	0.232299	0.232299	0.0621185	2	5	0.991112	0.00892815
Aux	20	185	1	DOPC	1.25	2.82396	-0.605578	0.0923774	0.0923774	0.032712	0.152544	4	0.00038701	7.85706
Aux	20	185	2	DMPC	1.25	3.89868	0.538499	0.276022	0.276022	0.0707989	0.512576	5	0.0644798	2.7414
Aux	20	185	2	DPPC	0	3.54586	-0.0856647	0.439918	0.439918	0.124065	2	5	0.681457	0.383522
B2AR	8	85	2	DMPC	0	3.3239	0.585462	1.79201	1.79201	0.53913	2	6	0.552413	0.59346
B2AR	8	85	2	DMPC	1.25	1.66319	-0.101743	0.180551	0.180551	0.108557	1.77457	6	0.533366	0.628547
B2AR	8	85	2	DOPC	0	3.10567	0.367233	0.261735	0.261735	0.0842764	0.71272	4	0.300569	1.20208
B2AR	8	85	2	DOPC	1.25	1.76137	-0.00356697	0.346543	0.346543	0.196747	2	5	0.987786	0.0122889
B2AR	8	135	2	DMPC	0	2.05358	-0.909021	0.429042	0.429042	0.208924	0.471982	6	0.0106061	4.54632
B2AR	8	135	2	DMPC	1.25	1.49325	-0.550187	0.36794	0.36794	0.246402	0.668754	4	0.300841	1.20117
B2AR	8	135	2	DOPC	0	2.60089	-0.361704	0.35446	0.35446	0.136284	0.979974	6	0.21418	1.54094
B2AR	8	135	2	DOPC	1.25	1.68716	-0.356279	0.324212	0.324212	0.192165	0.909997	5	0.432612	0.837915
B2AR	12	85	2	DMPC	0	2.30722	-0.493764	0.808577	0.808577	0.350455	1.63758	5	0.271199	1.3049
B2AR	12	85	2	DMPC	1.25	2.28246	-0.188008	0.416614	0.416614	0.182528	2	6	0.568241	0.56521
B2AR	12	85	2	DOPC	0	3.27443	0.473444	0.562508	0.562508	0.171788	1.18812	6	0.142313	1.94973
B2AR	12	85	2	DOPC	1.25	2.3521	-0.118364	0.618616	0.618616	0.263006	2	6	0.755173	0.280808
B2AR	12	135	2	DMPC	0	2.39317	0.12292	0.547057	0.547057	0.22859	2	6	0.682286	0.382307
B2AR	12	135	2	DMPC	1.25	1.57848	-0.388764	0.452538	0.452538	0.286693	1.16404	4	0.148259	1.9088
B2AR	12	135	2	DOPC	0	3.23484	0.964583	1.76593	1.76593	0.54591	1.83077	6	0.265077	1.32774
B2AR	12	135	2	DOPC	1.25	2.82026	0.853016	2.1695	2.1695	0.769258	2	6	0.46357	0.768799
B2AR	16	85	2	DMPC	0	2.87343	-0.477326	0.523506	0.523506	0.182188	1.09675	6	0.194158	1.63909
B2AR	16	85	2	DMPC	1.25	2.70632	0.380438	1.47007	1.47007	0.5432	2	6	0.586952	0.532812
B2AR	16	85	2	DOPC	0	2.42547	-0.925287	0.610935	0.610935	0.251883	0.660266	6	0.0300604	3.50455
B2AR	16	85	2	DOPC	1.25	2.17273	-0.153153	0.65108	0.65108	0.29966	2	6	0.643254	0.441216
B2AR	16	135	2	DMPC	0	2.85166	0.414702	0.751318	0.751318	0.263467	1.8117	6	0.24991	1.38665
B2AR	16	135	2	DMPC	1.25	2.28223	-0.139733	0.541315	0.541315	0.237187	2	6	0.833879	0.181667
B2AR	16	135	2	DOPC	0	2.25296	-0.184	0.399429	0.399429	0.177291	2	5	0.440052	0.820861
B2AR	16	135	2	DOPC	1.25	1.80735	-0.614615	0.682719	0.682719	0.377746	1.11081	6	0.3812	0.964431
B2AR	20	85	2	DMPC	0	2.79382	-0.312577	0.35849	0.35849	0.128315	1.14689	5	0.426022	0.853263
B2AR	20	85	2	DMPC	1.25	2.18546	-0.52583	0.476565	0.476565	0.218062	0.90631	5	0.347554	1.05684
B2AR	20	85	2	DOPC	0	4.94545	1.83906	1.90692	1.90692	0.38559	1.0369	6	0.0531606	2.93444
B2AR	20	85	2	DOPC	1.25	1.82453	-0.886759	0.270521	0.270521	0.148269	0.305067	6	0.0831439	2.48718
B2AR	20	135	2	DMPC	0	2.97148	-0.552137	0.242911	0.242911	0.0817473	0.439946	5	0.17737	1.72951
B2AR	20	135	2	DMPC	1.25	2.17656	-0.344623	0.519923	0.519923	0.238874	1.50867	5	0.25744	1.35697
B2AR	20	135	2	DOPC	0	3.14173	-0.381896	0.213502	0.213502	0.0679569	0.559059	5	0.331792	1.10325
B2AR	20	135	2	DOPC	1.25	2.09718	-0.423995	0.451104	0.451104	0.2151	1.06394	6	0.124091	2.08674
B3AR	8	85	0	DMPC	1.25	2.08862	-0.0751094	0.532319	0.532319	0.254866	2	4	0.858335	0.152761
B3AR	8	85	0	DOPC	0	1.92472	0.0315417	0.260491	0.260491	0.13534	2	4	0.875144	0.133367
B3AR	8	85	1	DOPC	1.25	1.92881	-0.536413	0.0358167	0.0358167	0.0185693	0.0667706	3	0.029137	3.53575
B3AR	8	85	2	DMPC	0	1.84287	0.0839079	0.296968	0.296968	0.161144	2	4	0.671937	0.39759
B3AR	8	185	0	DOPC	1.25	1.47983	0.0425104	0.38185	0.38185	0.258036	2	4	0.838523	0.176113
B3AR	8	185	1	DMPC	0	2.02202	0.152205	0.25923	0.25923	0.128203	1.70316	3	0.540817	0.614674
B3AR	8	185	2	DMPC	1.25	1.87149	-1.42833	0.182197	0.182197	0.097354	0.127559	4	0.213343	1.54486
B3AR	8	185	2	DOPC	0	1.89586	0.0331026	0.0647741	0.0647741	0.0341661	1.95677	3	0.743945	0.295788
B3AR	14	85	0	DOPC	1.25	2.34929	-0.121066	0.439136	0.439136	0.186923	2	4	0.708902	0.344038
B3AR	14	85	1	DMPC	0	2.67239	0.797769	0.686292	0.686292	0.256808	0.860263	3	0.159895	1.83324
B3AR	14	85	2	DMPC	1.25	2.38451	-0.564879	0.244613	0.244613	0.102584	0.433037	4	0.0564555	2.8743
B3AR	14	85	2	DOPC	0	2.35472	0.128174	0.482464	0.482464	0.204892	2	4	0.697903	0.359675
B3AR	14	185	0	DMPC	0	2.06778	0.186349	0.413578	0.413578	0.200011	2	4	0.535007	0.625475
B3AR	14	185	1	DMPC	1.25	2.01347	0.444145	0.24109	0.24109	0.119738	0.542817	3	0.0594791	2.82213
B3AR	14	185	1	DOPC	0	2.5238	0.462369	0.756563	0.756563	0.299772	1.63627	4	0.399133	0.918461
B3AR	14	185	2	DOPC	1.25	2.06518	-0.269062	0.0519258	0.0519258	0.0251435	0.192988	3	0.499146	0.694856
B3AR	20	85	0	DMPC	0	2.15111	0.29093	0.36831	0.36831	0.171218	1.26597	4	0.174231	1.74737
B3AR	20	85	1	DMPC	1.25	1.97466	-0.393401	0.15716	0.15716	0.079588	0.399489	3	0.0994995	2.3076
B3AR	20	85	1	DOPC	0	2.3568	0.217791	0.479769	0.479769	0.203568	2	4	0.40919	0.893577
B3AR	20	85	2	DOPC	1.25	2.88347	-0.17806	0.364971	0.364971	0.126574	2	4	0.500495	0.692159
B3AR	20	185	0	DMPC	1.25	2.09673	0.230459	0.317413	0.317413	0.151384	1.37731	4	0.335088	1.09336
B3AR	20	185	0	DOPC	0	2.35262	0.390377	0.50051	0.50051	0.212746	1.28212	4	0.217445	1.52581
B3AR	20	185	1	DOPC	1.25	1.91586	-0.16336	0.303979	0.303979	0.158665	1.86079	4	0.407985	0.896524
B3AR	20	185	2	DMPC	0	2.31918	-0.310384	0.268388	0.268388	0.115725	0.864698	3	0.364301	1.00977
Beta	8	85	0	DOPC	0	1.89681	-0.478034	0.933879	0.933879	0.492341	1.95358	4	0.537428	0.620961
Beta	8	85	0	DPPC	1.25	2.66203	0.510423	0.119354	0.119354	0.0448355	0.233833	3	0.241284	1.42178
Beta	8	85	1	DMPC	0	3.79189	0.566445	0.832053	0.832053	0.21943	1.46891	4	0.351938	1.0443
Beta	8	85	1	DOPC	1.25	2.84092	-0.321865	0.763135	0.763135	0.268623	2	4	0.411255	0.888542
Beta	8	85	2	DMPC	1.25	4.14481	0.440689	0.653272	0.653272	0.157612	1.48239	5	0.34346	1.06868
Beta	8	85	2	DPPC	0	4.42488	-0.0653887	0.512368	0.512368	0.115792	2	4	0.888421	0.11831
Beta	8	185	0	DMPC	0	2.37078	0.511396	0.337633	0.337633	0.142415	0.66022	4	0.198085	1.61906
Beta	8	185	0	DOPC	1.25	1.78027	0.882715	0.0488565	0.0488565	0.0274432	0.055348	3	0.0183905	3.99592
Beta	8	185	1	DMPC	1.25	2.97052	0.150754	0.13316	0.13316	0.044827	0.883293	4	0.661763	0.412848
Beta	8	185	1	DPPC	0	3.7925	0.427952	0.32805	0.32805	0.0864995	0.766557	5	0.189565	1.66302
Beta	8	185	2	DOPC	0	4.75332	1.05437	0.366777	0.366777	0.0771623	0.347865	5	0.00199031	6.21946
Beta	8	185	2	DPPC	1.25	3.64381	0.856304	0.595518	0.595518	0.163433	0.695452	5	0.0287811	3.54803
Beta	14	85	0	DMPC	0	5.14166	-0.355295	0.439772	0.439772	0.0855312	1.23776	5	0.216712	1.52918
Beta	14	85	0	DOPC	1.25	5.69233	1.78307	0.0473091	0.0473091	0.00831103	0.0265324	3	0.000255569	8.27202
Beta	14	85	1	DMPC	1.25	3.90974	-0.583538	0.93585	0.93585	0.239364	1.60375	4	0.463079	0.769858
Beta	14	85	1	DPPC	0	5.4648	-0.495884	0.361589	0.361589	0.0661669	0.729182	5	0.123049	2.09517
Beta	14	85	2	DOPC	0	5.40298	0.273644	0.434166	0.434166	0.0803568	1.58661	4	0.653567	0.42531
Beta	14	85	2	DPPC	1.25	4.24434	-1.30366	0.657988	0.657988	0.155027	0.504724	5	0.00721523	4.93156
Beta	14	185	0	DMPC	1.25	3.44673	-0.380699	0.657038	0.657038	0.190626	1.72587	5	0.324782	1.1246
Beta	14	185	0	DPPC	0	3.84294	-0.211816	0.272454	0.272454	0.0708973	1.28628	4	0.522504	0.649124
Beta	14	185	1	DOPC	0	6.48006	2.28023	0.408866	0.408866	0.063096	0.179309	4	0.00398662	5.52481
Beta	14	185	1	DPPC	1.25	4.14587	0.00405523	0.592171	0.592171	0.142834	2	5	0.991594	0.00844142
Beta	14	185	2	DMPC	0	4.38923	-0.507721	0.582056	0.582056	0.13261	1.14641	4	0.135672	1.99751
Beta	14	185	2	DOPC	1.25	4.19352	-0.378985	0.691176	0.691176	0.16482	1.82376	5	0.431883	0.839599
Beta	20	85	0	DMPC	1.25	4.16613	0.567558	0.351469	0.351469	0.0843634	0.619265	4	0.121498	2.10786
Beta	20	85	0	DPPC	0	4.58512	0.116949	0.273186	0.273186	0.0595809	2	4	0.587594	0.531719
Beta	20	85	1	DOPC	0	4.58863	-0.117515	0.246866	0.246866	0.0537995	2	4	0.787585	0.238784
Beta	20	85	1	DPPC	1.25	2.80112	-1.39647	0.0296294	0.0296294	0.0105777	0.0212173	3	0.0474464	3.04815
Beta	20	85	2	DMPC	0	3.87417	0.60863	1.09948	1.09948	0.283797	1.80648	4	0.272147	1.30141
Beta	20	85	2	DOPC	1.25	4.01473	0.316675	1.32616	1.32616	0.330324	2	5	0.677658	0.389112
Beta	20	185	0	DOPC	0	6.12197	2.12708	0.303517	0.303517	0.0495783	0.142692	4	0.000112678	9.09098
Beta	20	185	0	DPPC	1.25	3.15586	-0.142988	0.286481	0.286481	0.0907773	2	5	0.678403	0.388014
Beta	20	185	1	DMPC	0	3.55569	-0.104433	0.9898	0.9898	0.278371	2	4	0.84497	0.168454
Beta	20	185	1	DOPC	1.25	4.74488	1.22913	0.999774	0.999774	0.210706	0.813403	4	0.179514	1.7175
Beta	20	185	2	DMPC	1.25	3.71351	0.100722	0.76717	0.76717	0.206589	2	5	0.838205	0.176492
Beta	20	185	2	DPPC	0	3.45734	-1.739	0.77682	0.77682	0.224687	0.446704	4	0.00724145	4.92793
CD47	8	85	0	DOPC	0	4.77885	1.60226	0.269231	0.269231	0.0563382	0.168033	5	2.20961e-05	10.7201
CD47	8	85	0	DPPC	1.25	2.55766	-0.579431	0.399203	0.399203	0.156082	0.688958	5	0.0295771	3.52076
CD47	8	85	1	DMPC	0	4.21161	1.24279	0.522822	0.522822	0.124138	0.420683	5	0.00442837	5.41972
CD47	8	85	1	DOPC	1.25	2.69961	0.127373	0.260795	0.260795	0.096605	2	5	0.421175	0.864707
CD47	8	85	2	DMPC	0	2.41329	0.265789	0.448909	0.448909	0.186016	1.68897	5	0.482227	0.72934
CD47	8	85	2	DMPC	1.25	2.28763	-0.0153261	0.417655	0.466682	0.182571	2	9	0.186118	1.68138
CD47	8	85	2	DOPC	0	1.9904	-0.157104	0.439963	0.439963	0.221043	2	5	0.673527	0.395227
CD47	8	85	2	DOPC	1.25	2.16475	-0.185237	0.474455	0.474455	0.219173	2	5	0.423351	0.859553
CD47	8	85	2	DPPC	0	2.69848	-0.0196142	0.255343	0.255343	0.0946248	2	4	0.923539	0.0795423
CD47	8	135	2	DMPC	0	2.58243	0.819778	0.246651	0.246651	0.0955115	0.300876	6	0.00276691	5.89002
CD47	8	135	2	DMPC	1.25	2.15987	-0.073249	0.114382	0.114382	0.0529576	1.56155	4	0.838489	0.176153
CD47	8	135	2	DOPC	0	1.64032	-0.122331	0.205014	0.205014	0.124984	1.67589	5	0.570619	0.561034
CD47	8	135	2	DOPC	1.25	1.96888	-0.264239	0.841033	0.841033	0.427162	2	5	0.627166	0.466545
CD47	8	185	0	DMPC	0	3.56651	1.30686	0.246442	0.246442	0.0690991	0.188576	5	0.000700576	7.26361
CD47	8	185	0	DOPC	1.25	3.63152	1.45844	0.209258	0.209258	0.0576227	0.14348	5	0.000434853	7.7405
CD47	8	185	1	DMPC	1.25	2.94686	1.53209	0.431672	0.431672	0.146486	0.281754	5	9.24918e-05	9.28839
CD47	8	185	1	DPPC	0	2.17953	0.502661	0.0798422	0.0798422	0.0366328	0.158839	4	0.00110071	6.8118
CD47	8	185	2	DOPC	0	2.21929	0.658467	0.0782216	0.0782216	0.0352462	0.118793	4	0.00505892	5.2866
CD47	8	185	2	DPPC	1.25	1.59252	0.329782	0.109624	0.109624	0.0688366	0.332414	4	0.0851395	2.46346
CD47	12	85	2	DMPC	0	3.89776	0.0721034	1.69273	1.69273	0.434283	2	6	0.952624	0.0485348
CD47	12	85	2	DMPC	1.25	2.02589	0.363667	0.410676	0.410676	0.202714	1.12927	6	0.114764	2.16487
CD47	12	85	2	DOPC	0	2.21728	-1.60838	0.467372	0.467372	0.210786	0.290586	6	0.115766	2.15618
CD47	12	85	2	DOPC	1.25	2.28527	0.623039	1.01793	1.01793	0.44543	1.63381	6	0.182231	1.70248
CD47	12	135	2	DMPC	0	2.6406	0.737982	0.306513	0.306513	0.116077	0.41534	5	0.000869676	7.04739
CD47	12	135	2	DMPC	1.25	2.18551	0.313949	0.381479	0.381479	0.174549	1.2151	5	0.354925	1.03585
CD47	12	135	2	DOPC	0	2.52814	0.625517	0.960032	0.960032	0.379739	1.53478	6	0.1842	1.69174
CD47	12	135	2	DOPC	1.25	1.56739	-0.304178	0.223372	0.223372	0.142512	0.734345	6	0.288716	1.24231
CD47	14	85	0	DMPC	0	4.00235	0.404401	0.11216	0.11216	0.0280235	0.277349	4	0.0105146	4.55499
CD47	14	85	0	DOPC	1.25	3.73138	0.703021	0.476796	0.476796	0.12778	0.678211	5	0.024085	3.72616
CD47	14	85	1	DMPC	1.25	3.83807	1.22886	0.636522	0.636522	0.165844	0.517978	5	0.00542194	5.2173
CD47	14	85	1	DPPC	0	2.98374	-0.076221	0.375021	0.375021	0.125688	2	5	0.750466	0.287061
CD47	14	85	2	DOPC	0	2.47319	-0.0406686	0.217515	0.217515	0.0879491	2	5	0.796201	0.227904
CD47	14	85	2	DPPC	1.25	2.0937	-0.167719	0.35962	0.35962	0.171763	2	4	0.366742	1.0031
CD47	14	185	0	DMPC	1.25	2.80736	0.937733	0.155001	0.155001	0.0552122	0.165293	4	8.99118e-05	9.31668
CD47	14	185	0	DPPC	0	2.27978	0.269553	0.164321	0.164321	0.0720773	0.609605	5	0.170163	1.771
CD47	14	185	1	DOPC	0	2.96158	0.975057	0.346691	0.346691	0.117063	0.355559	5	0.00308365	5.78164
CD47	14	185	1	DPPC	1.25	1.79854	0.279061	0.46384	0.46384	0.257897	1.66214	5	0.248948	1.39051
CD47	14	185	2	DMPC	0	3.00751	1.09271	0.0850768	0.0850768	0.0282881	0.0778587	4	0.000299213	8.11436
CD47	14	185	2	DOPC	1.25	1.5798	0.21828	0.230639	0.230639	0.145993	1.05662	5	0.421037	0.865034
CD47	16	85	2	DMPC	0	2.33239	-0.588725	0.246299	0.246299	0.1056	0.41836	4	0.460752	0.774896
CD47	16	85	2	DMPC	1.25	2.1764	0.148682	0.361388	0.361388	0.166049	2	6	0.709061	0.343814
CD47	16	85	2	DOPC	0	3.27312	0.352008	1.3706	1.3706	0.418745	2	6	0.691166	0.369375
CD47	16	85	2	DOPC	1.25	2.09811	0.0703976	0.557374	0.557374	0.265655	2	5	0.880539	0.127221
CD47	16	135	2	DMPC	0	2.28931	0.286881	0.135616	0.135616	0.0592389	0.472726	6	0.0351101	3.34927
CD47	16	135	2	DMPC	1.25	2.05816	0.010375	0.106047	0.106047	0.0515251	2	4	0.96818	0.0323368
CD47	16	135	2	DOPC	0	2.16095	0.158521	1.0148	1.0148	0.469608	2	6	0.718286	0.330888
CD47	16	135	2	DOPC	1.25	1.83619	-0.211594	0.433007	0.433007	0.235818	2	5	0.488184	0.717062
CD47	20	85	0	DMPC	1.25	3.08478	0.751353	0.642676	0.642676	0.208338	0.855358	4	0.0606609	2.80246
CD47	20	85	0	DPPC	0	2.88545	-0.12317	0.479493	0.479493	0.166176	2	5	0.644982	0.438532
CD47	20	85	1	DOPC	0	3.59721	0.840009	0.443439	0.443439	0.123273	0.527898	5	0.00931494	4.67614
CD47	20	85	1	DPPC	1.25	1.9661	-0.473522	0.298138	0.298138	0.151639	0.629618	5	0.039276	3.23714
CD47	20	85	2	DMPC	0	2.76674	0.613121	0.532268	0.491201	0.192381	0.80115	11	0.0476395	3.04409
CD47	20	85	2	DMPC	1.25	2.01379	-0.205452	0.152758	0.152758	0.075856	0.743523	5	0.51229	0.668865
CD47	20	85	2	DOPC	0	2.26638	0.317818	0.768036	0.768036	0.338882	2	5	0.434861	0.832728
CD47	20	85	2	DOPC	1.25	1.8614	-0.378656	0.347029	0.33258	0.186435	0.878317	11	0.22716	1.4821
CD47	20	135	2	DMPC	0	2.16132	0.413726	0.377461	0.377461	0.174644	0.912347	4	0.154834	1.8654
CD47	20	135	2	DMPC	1.25	1.85706	-0.0194944	0.180204	0.180204	0.097037	2	6	0.866436	0.143367
CD47	20	135	2	DOPC	0	1.49056	-0.257032	0.392695	0.392695	0.263454	1.5278	5	0.331512	1.10409
CD47	20	135	2	DOPC	1.25	1.64767	-0.228884	1.00146	1.00146	0.607804	2	6	0.595768	0.517904
CD47	20	185	0	DOPC	0	3.51123	1.30318	0.366515	0.366515	0.104384	0.281246	5	0.000224873	8.39997
CD47	20	185	0	DPPC	1.25	1.81753	0.0646954	0.181775	0.181775	0.100012	2	5	0.652328	0.427208
CD47	20	185	1	DMPC	0	3.23941	1.41945	0.612538	0.612538	0.189089	0.431533	5	0.00247968	5.99962
CD47	20	185	1	DOPC	1.25	2.1363	0.569917	0.266979	0.266979	0.124973	0.468452	5	0.0300309	3.50553
CD47	20	185	2	DMPC	1.25	3.12898	0.731823	0.403447	0.403447	0.128939	0.551291	5	0.013063	4.33797
CD47	20	185	2	DPPC	0	1.64359	-0.543966	0.452044	0.452044	0.275035	0.831014	5	0.0655053	2.72562
CD63	8	85	0	DMPC	1.25	1.77851	0.0631405	0.0750659	0.0750659	0.0422071	1.18887	4	0.274231	1.29379
CD63	8	85	0	DOPC	0	1.77585	0.200572	0.0861055	0.0861055	0.0484868	0.429299	4	0.0528253	2.94076
CD63	8	85	1	DOPC	1.25	1.78649	0.0142117	0.175032	0.175032	0.0979753	2	4	0.918939	0.0845351
CD63	8	85	2	DMPC	0	2.33001	0.249417	0.0476667	0.0476667	0.0204577	0.191112	3	0.382362	0.961389
CD63	8	185	0	DOPC	1.25	1.49988	0.0636877	0.0401578	0.0401578	0.0267741	0.630543	3	0.106427	2.2403
CD63	8	185	1	DMPC	0	1.84764	0.23024	0.208928	0.208928	0.113078	0.907435	4	0.126881	2.0645
CD63	8	185	2	DMPC	1.25	1.98525	0.0510835	0.052303	0.052303	0.0263459	1.02387	3	0.816377	0.202879
CD63	8	185	2	DOPC	0	2.04777	0.346088	0.308175	0.308175	0.150492	0.890451	4	0.153463	1.8743
CD63	14	85	0	DOPC	1.25	2.42914	0.53034	0.320314	0.320314	0.131863	0.603979	4	0.0185441	3.9876
CD63	14	85	1	DMPC	0	2.4504	0.0834814	0.278185	0.278185	0.113527	2	4	0.743684	0.296139
CD63	14	85	2	DMPC	1.25	2.27315	0.0296843	0.32264	0.32264	0.141935	2	4	0.888661	0.118039
CD63	14	85	2	DOPC	0	2.43901	0.259396	0.248532	0.248532	0.101899	0.958119	4	0.342987	1.07006
CD63	14	185	0	DMPC	0	2.29001	0.613316	0.102306	0.102306	0.044675	0.166808	4	0.00955789	4.65039
CD63	14	185	1	DMPC	1.25	2.09789	0.320957	0.0555794	0.0555794	0.026493	0.173168	4	0.0577742	2.85121
CD63	14	185	1	DOPC	0	2.53086	0.60053	0.224005	0.224005	0.0885096	0.373013	4	0.0161307	4.12703
CD63	14	185	2	DOPC	1.25	2.21959	0.196933	0.122418	0.122418	0.0551535	0.621624	4	0.244348	1.40916
CD63	20	85	0	DMPC	0	2.64123	0.232047	0.253504	0.253504	0.0959796	1.09247	4	0.192419	1.64808
CD63	20	85	1	DMPC	1.25	2.36356	0.436408	0.344657	0.344657	0.145821	0.789759	4	0.0645583	2.74019
CD63	20	85	1	DOPC	0	2.49772	0.307835	0.119725	0.119725	0.0479338	0.388926	4	0.09668	2.33635
CD63	20	85	2	DOPC	1.25	2.66232	0.179069	0.371551	0.371551	0.139559	2	4	0.454807	0.787883
CD63	20	185	0	DMPC	1.25	1.91063	0.140916	0.192164	0.192164	0.100577	1.36368	4	0.630577	0.46112
CD63	20	185	0	DOPC	0	2.48713	0.776352	0.208944	0.208944	0.0840098	0.269135	4	0.000524113	7.5538
CD63	20	185	1	DOPC	1.25	2.28523	0.172188	0.0441652	0.0441652	0.0193264	0.256494	3	0.0196812	3.92809
CD63	20	185	2	DMPC	0	2.42956	0.370857	0.250837	0.250837	0.103244	0.676372	4	0.0376598	3.27916
CD81	8	85	0	DMPC	1.25	2.13215	0.467912	0.170192	0.170192	0.0798217	0.363726	3	0.0170962	4.0689
CD81	8	85	0	DOPC	0	1.9536	0.0290454	0.0545102	0.0545102	0.0279025	1.87672	3	0.911872	0.0922559
CD81	8	85	1	DOPC	1.25	2.55493	-1.01881	0.435925	0.435925	0.170621	0.427879	4	0.187765	1.67257
CD81	8	85	2	DMPC	0	2.3188	-0.656027	0.115582	0.115582	0.0498459	0.176185	4	0.5396	0.616927
CD81	8	185	0	DOPC	1.25	3.22746	1.3264	1.38111	1.38111	0.427926	1.04125	3	0.246288	1.40125
CD81	8	185	1	DMPC	0	2.57639	0.0549023	1.29186	1.29186	0.501422	2	4	0.947367	0.0540685
CD81	8	185	2	DMPC	1.25	2.34355	-0.448242	0.169281	0.169281	0.0722327	0.377656	3	0.570424	0.561375
CD81	8	185	2	DOPC	0	2.27702	-0.195081	0.0468086	0.0468086	0.020557	0.239944	3	0.675892	0.391722
CD81	14	85	0	DOPC	1.25	2.91851	-0.448144	0.434847	0.434847	0.148996	0.97033	3	0.504859	0.683476
CD81	14	85	1	DMPC	0	2.18652	-0.0172166	0.151657	0.151657	0.0693601	2	3	0.934646	0.0675877
CD81	14	85	2	DMPC	1.25	3.012	-0.305619	0.346341	0.346341	0.114987	1.13324	4	0.516083	0.661488
CD81	14	85	2	DOPC	0	2.74191	-0.515771	0.651937	0.651937	0.237767	1.26401	3	0.356768	1.03067
CD81	14	185	0	DMPC	0	2.4737	-0.0149189	0.703286	0.703286	0.284305	2	4	0.975761	0.024538
CD81	14	185	1	DMPC	1.25	2.70647	-0.785065	1.01358	1.01358	0.374502	1.29108	3	0.337205	1.08706
CD81	14	185	1	DOPC	0	2.50079	-0.415012	0.381903	0.381903	0.152713	0.920222	4	0.456815	0.783476
CD81	14	185	2	DOPC	1.25	2.2402	-0.363002	0.368585	0.368585	0.164532	1.01538	3	0.576875	0.550129
CD81	20	85	0	DMPC	0	2.21961	-0.300843	0.145226	0.145226	0.0654288	0.482732	3	0.0414568	3.1831
CD81	20	85	1	DMPC	1.25	3.4584	0.156102	0.68642	0.68642	0.198479	2	4	0.701003	0.355243
CD81	20	85	1	DOPC	0	2.37475	-0.430376	0.146832	0.146832	0.0618306	0.341172	3	0.0426578	3.15455
CD81	20	85	2	DOPC	1.25	2.67504	-1.14969	0.35399	0.35399	0.13233	0.307902	3	0.259599	1.34862
CD81	20	185	0	DMPC	1.25	2.12295	-0.491576	0.369192	0.369192	0.173905	0.751037	4	0.283816	1.25943
CD81	20	185	0	DOPC	0	3.82434	1.47382	1.37857	1.37857	0.360472	0.93537	3	0.173293	1.75277
CD81	20	185	1	DOPC	1.25	2.22919	0.0931196	0.240458	0.240458	0.107868	2	3	0.541926	0.612627
CD81	20	185	2	DMPC	0	2.4734	-0.0905513	0.199816	0.199816	0.0807857	2	3	0.609115	0.495748
CD9	8	85	0	DMPC	1.25	1.57996	0.00458597	0.0358988	0.0358988	0.0227213	2	3	0.97988	0.0203252
CD9	8	85	0	DOPC	0	1.78423	-0.0230027	0.0856748	0.0856748	0.0480178	2	4	0.916715	0.0869585
CD9	8	85	1	DOPC	1.25	1.98	0.140403	0.128281	0.128281	0.0647883	0.913663	4	0.193311	1.64345
CD9	8	85	2	DMPC	0	2.24108	0.250617	0.352738	0.352738	0.157396	1.40748	4	0.256072	1.3623
CD9	8	185	0	DOPC	1.25	1.49492	0.224396	0.0142928	0.0142928	0.00956091	0.0636948	3	0.00177625	6.33325
CD9	8	185	1	DMPC	0	2.09138	0.733442	0.0486267	0.0486267	0.023251	0.0662994	4	0.00380187	5.57226
CD9	8	185	2	DMPC	1.25	1.98123	0.55776	0.226238	0.226238	0.114191	0.405619	4	0.0479399	3.03781
CD9	8	185	2	DOPC	0	2.05477	0.187307	0.22295	0.22295	0.108503	1.19029	4	0.294074	1.22392
CD9	14	85	0	DOPC	1.25	2.07691	0.0101008	0.295475	0.295475	0.142267	2	4	0.955251	0.0457814
CD9	14	85	1	DMPC	0	2.30834	0.287139	0.592786	0.592786	0.256802	2	4	0.450409	0.7976
CD9	14	85	2	DMPC	1.25	2.332	0.434835	0.241627	0.241627	0.103614	0.555676	4	0.0440837	3.12166
CD9	14	85	2	DOPC	0	2.29657	0.117894	0.36152	0.36152	0.157418	2	4	0.61264	0.489977
CD9	14	185	0	DMPC	0	1.96704	0.425521	0.0747326	0.0747326	0.0379924	0.175626	3	0.0266321	3.62564
CD9	14	185	1	DMPC	1.25	1.99643	0.215512	0.14419	0.14419	0.0722237	0.669058	4	0.109093	2.21555
CD9	14	185	1	DOPC	0	1.87251	0.109607	0.0531249	0.0531249	0.0283709	0.484686	3	0.532552	0.630075
CD9	14	185	2	DOPC	1.25	1.55499	-0.125314	0.423056	0.423056	0.272064	2	4	0.705441	0.348932
CD9	20	85	0	DMPC	0	2.33487	0.553969	0.297604	0.297604	0.12746	0.537221	4	0.0171095	4.06812
CD9	20	85	1	DMPC	1.25	2.28165	0.263846	0.225918	0.225918	0.099015	0.856251	4	0.190341	1.65894
CD9	20	85	1	DOPC	0	2.33683	-0.051808	0.33328	0.33328	0.142621	2	4	0.844884	0.168556
CD9	20	85	2	DOPC	1.25	2.18446	0.442397	0.175117	0.175117	0.0801647	0.395836	4	0.0932312	2.37267
CD9	20	185	0	DMPC	1.25	1.94382	0.176624	0.103778	0.103778	0.0533885	0.587565	4	0.394247	0.930778
CD9	20	185	0	DOPC	0	1.8404	0.34024	0.223515	0.223515	0.121449	0.656934	4	0.126865	2.06463
CD9	20	185	1	DOPC	1.25	1.4371	-0.355924	0.263742	0.263742	0.183524	0.741007	4	0.187255	1.67529
CD9	20	185	2	DMPC	0	2.13788	0.442125	0.497313	0.497313	0.23262	1.12482	4	0.206139	1.57921
CML1	8	85	0	DMPC	1.25	1.70884	0.120302	0.25551	0.25551	0.149523	2	4	0.460987	0.774385
CML1	8	85	0	DOPC	0	1.9696	0.529082	0.356586	0.356586	0.181045	0.673971	4	0.0546064	2.9076
CML1	8	85	1	DOPC	1.25	1.76595	0.0442025	0.0885528	0.0885528	0.0501446	2	3	0.780226	0.248171
CML1	8	85	2	DMPC	0	1.76495	-0.634545	0.0159521	0.0159521	0.00903831	0.0251395	3	0.0052447	5.25054
CML1	8	185	0	DOPC	1.25	1.3458	-0.0113434	0.0525087	0.0525087	0.0390169	2	3	0.94483	0.0567508
CML1	8	185	1	DMPC	0	1.6371	-0.0376637	0.139758	0.139758	0.0853692	2	4	0.845594	0.167716
CML1	8	185	2	DMPC	1.25	1.86352	0.0454246	0.0814026	0.0814026	0.0436821	1.79204	4	0.849979	0.162543
CML1	8	185	2	DOPC	0	2.13883	0.449882	0.00664621	0.00664621	0.00310741	0.0147732	3	0.0467383	3.06319
CML1	14	85	0	DOPC	1.25	1.72377	-0.0101412	0.209809	0.209809	0.121715	2	4	0.944346	0.0572623
CML1	14	85	1	DMPC	0	2.11407	-0.273179	0.297664	0.297664	0.140801	1.08963	4	0.240475	1.42514
CML1	14	85	2	DMPC	1.25	2.21215	0.228488	0.148163	0.148163	0.0669769	0.648449	4	0.0646234	2.73918
CML1	14	85	2	DOPC	0	2.45087	0.410775	0.340332	0.340332	0.138861	0.828511	4	0.147727	1.91239
CML1	14	185	0	DMPC	0	2.07788	0.377734	0.305437	0.305437	0.146995	0.808603	4	0.0611848	2.79386
CML1	14	185	1	DMPC	1.25	2.0124	0.390658	0.15426	0.15426	0.0766546	0.394871	4	0.00868215	4.74649
CML1	14	185	1	DOPC	0	2.37726	0.301346	0.345111	0.345111	0.145171	1.14523	4	0.202372	1.59765
CML1	14	185	2	DOPC	1.25	1.98332	0.176613	0.324723	0.324723	0.163727	1.83861	4	0.401324	0.912986
CML1	20	85	0	DMPC	0	2.34529	0.222219	0.0809161	0.0809161	0.0345016	0.364128	4	0.0218783	3.82226
CML1	20	85	1	DMPC	1.25	2.22731	-0.0753141	0.219644	0.219644	0.0986139	2	4	0.696886	0.361133
CML1	20	85	1	DOPC	0	2.32201	0.203635	0.353614	0.353614	0.152288	1.7365	4	0.362929	1.01355
CML1	20	85	2	DOPC	1.25	2.24486	0.184952	0.16215	0.16215	0.0722316	0.876713	4	0.15498	1.86446
CML1	20	185	0	DMPC	1.25	1.82414	-0.151758	0.320527	0.320527	0.175714	2	4	0.580428	0.54399
CML1	20	185	0	DOPC	0	2.68617	0.820512	0.152432	0.152432	0.056747	0.185776	3	0.00231761	6.06722
CML1	20	185	1	DOPC	1.25	2.24243	0.318867	0.246516	0.246516	0.109932	0.7731	4	0.215746	1.53365
CML1	20	185	2	DMPC	0	2.57751	0.236482	0.238713	0.238713	0.0926136	1.00943	4	0.451486	0.79521
CRCM	8	85	0	DMPC	1.25	1.54665	-0.10718	0.0553105	0.0553105	0.0357615	0.516052	3	0.0461647	3.07554
CRCM	8	85	0	DOPC	0	2.6274	0.564557	0.714339	0.714339	0.27188	1.26531	4	0.241115	1.42248
CRCM	8	85	1	DOPC	1.25	1.91393	-1.00829	0.337157	0.337157	0.17616	0.334385	4	0.00844069	4.77469
CRCM	8	85	2	DMPC	0	2.88006	1.04242	1.3174	1.3174	0.45742	1.26378	3	0.224071	1.49579
CRCM	8	185	0	DOPC	1.25	2.28817	0.183052	1.07781	1.07781	0.471038	2	4	0.750435	0.287102
CRCM	8	185	1	DMPC	0	1.73454	0.273595	0.171335	0.171335	0.0987786	0.626237	4	0.160656	1.82849
CRCM	8	185	2	DMPC	1.25	1.92999	0.115365	0.145694	0.145694	0.0754892	1.26289	3	0.645944	0.437042
CRCM	8	185	2	DOPC	0	2.30154	-0.00987981	0.99119	0.99119	0.430664	2	4	0.987246	0.0128362
CRCM	14	85	0	DOPC	1.25	1.90232	-0.115138	0.199031	0.199031	0.104625	1.72862	4	0.537396	0.621019
CRCM	14	85	1	DMPC	0	3.15338	1.11989	0.639873	0.639873	0.202917	0.571372	3	0.0404385	3.20797
CRCM	14	85	2	DMPC	1.25	2.55044	-0.101515	0.764029	0.764029	0.299568	2	4	0.84919	0.163472
CRCM	14	85	2	DOPC	0	2.16321	-0.59787	0.121117	0.121117	0.0559895	0.20258	3	0.202626	1.59639
CRCM	14	185	0	DMPC	0	2.31286	0.555187	0.237348	0.237348	0.102621	0.427511	4	0.0274639	3.59488
CRCM	14	185	1	DMPC	1.25	2.23896	0.299816	0.153427	0.153427	0.068526	0.511738	3	0.399495	0.917553
CRCM	14	185	1	DOPC	0	1.84542	0.328745	0.354558	0.354558	0.192129	1.07852	4	0.207729	1.57152
CRCM	14	185	2	DOPC	1.25	2.33727	0.0179478	0.145175	0.145175	0.0621129	2	3	0.964359	0.0362917
CRCM	20	85	0	DMPC	0	2.1668	-0.483078	0.0918629	0.0918629	0.0423956	0.190162	3	0.0869192	2.44278
CRCM	20	85	1	DMPC	1.25	2.77298	-0.192485	0.560002	0.560002	0.201949	2	4	0.783769	0.243641
CRCM	20	85	1	DOPC	0	2.15388	-0.271692	0.266616	0.266616	0.123784	0.981316	4	0.604075	0.504057
CRCM	20	85	2	DOPC	1.25	2.37893	-0.27056	0.309251	0.309251	0.129996	1.143	3	0.352589	1.04245
CRCM	20	185	0	DMPC	1.25	2.40575	0.645223	0.460477	0.460477	0.191407	0.713671	4	0.0344115	3.36936
CRCM	20	185	0	DOPC	0	1.65626	0.0227488	0.365555	0.365555	0.220712	2	4	0.927806	0.0749327
CRCM	20	185	1	DOPC	1.25	1.95903	0.20638	0.347878	0.347878	0.177576	1.68562	4	0.374735	0.981535
CRCM	20	185	2	DMPC	0	2.12984	-0.70506	0.181494	0.181494	0.0852151	0.257417	4	0.357949	1.02737
CaM	8	85	0	DOPC	0	1.61673	-0.633567	0.534593	0.534593	0.330664	0.843783	5	0.246724	1.39949
CaM	8	85	0	DPPC	1.25	2.39157	0.237191	0.0243119	0.0243119	0.0101657	0.102499	3	0.705697	0.34857
CaM	8	85	1	DMPC	0	2.29693	0.324578	1.04799	1.04799	0.456255	2	5	0.622501	0.474011
CaM	8	85	1	DOPC	1.25	1.38064	-1.67573	0.15102	0.15102	0.109384	0.0901218	4	0.000303408	8.10043
CaM	8	85	2	DMPC	1.25	2.08965	-0.0767562	0.844022	0.844022	0.403906	2	4	0.910221	0.0940677
CaM	8	85	2	DPPC	0	2.38911	0.926661	0.857152	0.857152	0.358774	0.924989	5	0.0746761	2.5946
CaM	8	185	0	DMPC	0	1.37495	0.923346	0.307782	0.307782	0.223849	0.333333	4	0.00194426	6.24288
CaM	8	185	0	DOPC	1.25	0.179117	-0.19331	0.0120955	0.0120955	0.0675286	0.0625706	4	0.00181566	6.31131
CaM	8	185	1	DMPC	1.25	0.885195	-0.184151	0.181387	0.181387	0.204912	0.98499	4	0.590594	0.526626
CaM	8	185	1	DPPC	0	0.963926	-0.0244434	0.694534	0.694534	0.720526	2	5	0.957507	0.0434218
CaM	8	185	2	DOPC	0	1.37498	0.813923	0.799919	0.799919	0.581768	0.982795	5	0.0899346	2.40867
CaM	8	185	2	DPPC	1.25	1.12337	0.0409684	0.845219	0.845219	0.752396	2	5	0.940398	0.0614523
CaM	14	85	0	DMPC	0	1.98406	-0.255246	0.450108	0.450108	0.226862	1.76343	4	0.632815	0.457577
CaM	14	85	0	DOPC	1.25	0.890671	-2.22	0.596262	0.596262	0.669453	0.268586	4	0.000333514	8.00582
CaM	14	85	1	DMPC	1.25	2.39537	-0.239907	0.788354	0.788354	0.329115	2	5	0.674329	0.394037
CaM	14	85	1	DPPC	0	1.57557	-1.39236	0.317245	0.317245	0.201352	0.227847	4	0.000724183	7.23047
CaM	14	85	2	DOPC	0	2.63299	0.0228754	0.327847	0.327847	0.124515	2	4	0.97268	0.0277001
CaM	14	85	2	DPPC	1.25	2.73887	0.349317	0.395145	0.395145	0.144273	1.1312	4	0.490908	0.711498
CaM	14	185	0	DMPC	1.25	1.5037	0.428106	0.878571	0.878571	0.584271	2	5	0.42378	0.85854
CaM	14	185	0	DPPC	0	1.06715	0.19204	0.810002	0.810002	0.759036	2	4	0.707503	0.346013
CaM	14	185	1	DOPC	0	0.975497	0.392614	0.914399	0.914399	0.937367	2	5	0.498684	0.695783
CaM	14	185	1	DPPC	1.25	1.75416	0.45916	0.934423	0.934423	0.532688	2	5	0.44968	0.79922
CaM	14	185	2	DMPC	0	2.16427	1.60004	0.530718	0.530718	0.245218	0.33169	4	0.00123301	6.69829
CaM	14	185	2	DOPC	1.25	0.593142	-0.244672	0.296787	0.296787	0.500365	1.213	4	0.306644	1.18207
CaM	20	85	0	DMPC	1.25	1.65112	-0.20999	0.707611	0.707611	0.428566	2	5	0.666403	0.405861
CaM	20	85	0	DPPC	0	1.72826	-0.423078	0.312572	0.312572	0.180859	0.738805	4	0.388859	0.94454
CaM	20	85	1	DOPC	0	1.40177	-0.912703	0.917381	0.917381	0.654443	1.00513	5	0.153761	1.87236
CaM	20	85	1	DPPC	1.25	2.25898	-0.198982	0.275631	0.275631	0.122016	1.38521	4	0.681927	0.382832
CaM	20	85	2	DMPC	0	1.71483	-1.13808	0.125481	0.125481	0.0731737	0.110256	4	0.0527734	2.94175
CaM	20	85	2	DOPC	1.25	2.04657	-0.329792	0.453659	0.453659	0.221668	1.37559	5	0.437771	0.826059
CaM	20	185	0	DOPC	0	0.8747	-0.260115	0.761627	0.761627	0.870729	2	5	0.575166	0.553096
CaM	20	185	0	DPPC	1.25	1.78605	0.0792171	0.337049	0.337049	0.188712	2	4	0.681061	0.384103
CaM	20	185	1	DMPC	0	1.20706	-0.684489	0.154675	0.154675	0.128142	0.225971	4	0.00320629	5.74264
CaM	20	185	1	DOPC	1.25	1.63057	0.0830083	0.254903	0.254903	0.156328	2	5	0.825557	0.191697
CaM	20	185	2	DMPC	1.25	2.9843	-0.0879109	0.639665	0.639665	0.214343	2	4	0.838641	0.175973
CaM	20	185	2	DPPC	0	2.50013	0.0777398	0.0871062	0.0871062	0.0348407	1.12048	4	0.664746	0.40835
Cx43	8	85	0	DMPC	1.25	1.78989	0.458843	0.162472	0.162472	0.0907718	0.35409	4	0.00722411	4.93033
Cx43	8	85	0	DOPC	0	1.36814	-0.288147	0.0672409	0.0672409	0.0491476	0.233356	3	0.0492044	3.01177
Cx43	8	85	1	DOPC	1.25	1.71682	0.32257	0.223513	0.223513	0.13019	0.692914	4	0.0683544	2.68305
Cx43	8	85	2	DMPC	0	2.04832	0.0426712	0.254123	0.254123	0.124064	2	4	0.842366	0.17154
Cx43	8	185	0	DOPC	1.25	1.31714	0.0735969	0.0737611	0.0737611	0.0560009	1.00223	3	0.319933	1.13964
Cx43	8	185	1	DMPC	0	1.66572	0.293864	0.155897	0.155897	0.0935913	0.530507	4	0.0300926	3.50348
Cx43	8	185	2	DMPC	1.25	1.84547	0.374362	0.115453	0.115453	0.0625606	0.3084	4	0.00831405	4.78981
Cx43	8	185	2	DOPC	0	1.70018	0.499717	0.222725	0.222725	0.131	0.445702	4	0.0381687	3.26574
Cx43	14	85	0	DOPC	1.25	1.6369	-0.0681828	0.060525	0.060525	0.0369755	0.887687	4	0.477925	0.738301
Cx43	14	85	1	DMPC	0	2.01201	0.221481	0.0983115	0.0983115	0.0488623	0.443882	4	0.0595427	2.82106
Cx43	14	85	2	DMPC	1.25	2.16899	0.442521	0.278386	0.278386	0.128348	0.629092	4	0.0596237	2.8197
Cx43	14	85	2	DOPC	0	2.20779	0.296033	0.385742	0.385742	0.174719	1.30304	4	0.230993	1.46537
Cx43	14	185	0	DMPC	0	1.77874	0.418335	0.0197601	0.0197601	0.0111091	0.0472351	3	0.0632311	2.76096
Cx43	14	185	1	DMPC	1.25	1.63231	0.330291	0.183826	0.183826	0.112617	0.556557	4	0.159931	1.83301
Cx43	14	185	1	DOPC	0	1.75809	0.416554	0.115578	0.115578	0.0657407	0.277462	4	0.0354241	3.34036
Cx43	14	185	2	DOPC	1.25	1.63006	-0.260695	0.256573	0.256573	0.157401	0.984187	4	0.35175	1.04484
Cx43	20	85	0	DMPC	0	1.99219	0.331116	0.219951	0.219951	0.110407	0.664273	4	0.0614263	2.78992
Cx43	20	85	1	DMPC	1.25	2.25581	0.141232	0.0475228	0.0475228	0.0210669	0.336487	3	0.0334908	3.39648
Cx43	20	85	1	DOPC	0	1.99599	0.0123881	0.22862	0.22862	0.11454	2	4	0.931232	0.0712471
Cx43	20	85	2	DOPC	1.25	2.14276	0.163615	0.049174	0.049174	0.0229489	0.300547	3	0.0552354	2.89615
Cx43	20	185	0	DMPC	1.25	1.54372	0.141507	0.382095	0.382095	0.247516	2	4	0.635148	0.453897
Cx43	20	185	0	DOPC	0	1.62094	-0.0627382	0.269807	0.269807	0.166451	2	4	0.67859	0.387738
Cx43	20	185	1	DOPC	1.25	1.46526	-0.0705711	0.214699	0.214699	0.146526	2	4	0.72583	0.320439
Cx43	20	185	2	DMPC	0	1.88381	0.205574	0.448031	0.448031	0.237833	2	4	0.474618	0.745245
Dia	8	85	0	DOPC	0	4.7118	1.26324	0.425451	0.425451	0.0902948	0.336793	5	0.000485191	7.63097
Dia	8	85	0	DPPC	1.25	3.41781	-0.0427227	0.276231	0.276231	0.080821	2	5	0.851958	0.160218
Dia	8	85	1	DMPC	0	3.84159	-0.0311135	0.454074	0.454074	0.1182	2	5	0.903328	0.10167
Dia	8	85	1	DOPC	1.25	4.00727	0.305223	0.172039	0.172039	0.0429317	0.563649	4	0.0247269	3.69986
Dia	8	85	2	DMPC	1.25	3.6605	-0.490752	0.428194	0.428194	0.116977	0.872526	5	0.0576082	2.85409
Dia	8	85	2	DPPC	0	4.07165	-0.52042	0.369905	0.369905	0.0908488	0.710781	4	0.083534	2.4825
Dia	8	185	0	DMPC	0	2.9712	-0.182561	0.447248	0.447248	0.150528	2	5	0.453264	0.791281
Dia	8	185	0	DOPC	1.25	4.68638	1.81465	0.232478	0.232478	0.0496071	0.128111	5	1.32851e-06	13.5315
Dia	8	185	1	DMPC	1.25	2.85896	-0.346496	0.437725	0.437725	0.153106	1.26329	5	0.125602	2.07464
Dia	8	185	1	DPPC	0	3.58577	0.185519	0.277693	0.277693	0.0774431	1.49684	5	0.381903	0.962588
Dia	8	185	2	DOPC	0	3.49449	-0.213423	0.190646	0.190646	0.0545561	0.893278	4	0.110163	2.20579
Dia	8	185	2	DPPC	1.25	3.6872	0.23162	0.369484	0.369484	0.100207	1.59522	5	0.270217	1.30853
Dia	14	85	0	DMPC	0	4.11222	-0.282325	0.394805	0.394805	0.0960077	1.39841	5	0.227031	1.48267
Dia	14	85	0	DOPC	1.25	4.87554	0.630197	0.363224	0.363224	0.0744991	0.576365	5	0.03989	3.22163
Dia	14	85	1	DMPC	1.25	4.30011	-0.113892	0.252207	0.252207	0.0586512	2	5	0.653914	0.42478
Dia	14	85	1	DPPC	0	4.25083	-0.674243	0.397337	0.397337	0.0934728	0.589308	5	0.0362571	3.31712
Dia	14	85	2	DOPC	0	4.12624	-0.331994	0.396637	0.396637	0.0961256	1.19471	5	0.170301	1.77019
Dia	14	85	2	DPPC	1.25	3.97491	-0.460727	0.410788	0.410788	0.103345	0.891608	5	0.0669669	2.70356
Dia	14	185	0	DMPC	1.25	3.44385	0.00670812	0.704868	0.704868	0.204675	2	5	0.986079	0.0140191
Dia	14	185	0	DPPC	0	3.30759	-0.211074	0.169537	0.169537	0.0512571	0.803213	4	0.0877234	2.43357
Dia	14	185	1	DOPC	0	4.71395	0.983609	0.146561	0.146561	0.031091	0.149004	4	0.000544152	7.51628
Dia	14	185	1	DPPC	1.25	3.76142	0.263555	0.109811	0.109811	0.029194	0.416651	5	0.216395	1.53065
Dia	14	185	2	DMPC	0	3.52608	-0.26038	0.189389	0.189389	0.0537109	0.727357	4	0.0832097	2.48639
Dia	14	185	2	DOPC	1.25	3.07303	-0.343822	0.117398	0.117398	0.0382028	0.341451	5	0.0414973	3.18213
Dia	20	85	0	DMPC	1.25	3.80838	-0.600582	0.278485	0.278485	0.0731242	0.463692	5	0.00760467	4.87899
Dia	20	85	0	DPPC	0	3.8908	-0.494328	0.523572	0.523572	0.134567	1.05916	5	0.10905	2.21594
Dia	20	85	1	DOPC	0	4.27907	0.243227	0.310264	0.310264	0.0725073	1.27561	5	0.247272	1.39727
Dia	20	85	1	DPPC	1.25	4.03438	0.13831	0.506265	0.506265	0.125488	2	5	0.565348	0.570314
Dia	20	85	2	DMPC	0	3.94017	-0.216587	0.373303	0.373303	0.0947429	1.72357	5	0.358425	1.02604
Dia	20	85	2	DOPC	1.25	3.59802	-0.758913	0.489214	0.489214	0.135968	0.644625	5	0.0528634	2.94004
Dia	20	185	0	DOPC	0	4.71325	1.43741	0.04714	0.04714	0.0100016	0.032795	4	0.000308306	8.08442
Dia	20	185	0	DPPC	1.25	3.38473	0.00495053	0.190421	0.190421	0.056259	2	5	0.96242	0.0383041
Dia	20	185	1	DMPC	0	3.3796	-0.492988	0.324198	0.324198	0.095928	0.657619	5	0.0425733	3.15653
Dia	20	185	1	DOPC	1.25	3.82355	-0.0786548	0.331756	0.331756	0.0867664	2	5	0.68397	0.379841
Dia	20	185	2	DMPC	1.25	3.49911	0.0653051	0.0314449	0.0314449	0.00898652	0.481507	5	0.428737	0.846912
Dia	20	185	2	DPPC	0	4.03524	-0.2448	0.527133	0.527133	0.130632	2	5	0.437539	0.826589
FFAR4	8	85	0	DMPC	1.25	2.2345	-0.136862	0.734385	0.734385	0.328657	2	4	0.736561	0.305763
FFAR4	8	85	0	DOPC	0	2.0343	-0.272812	0.293329	0.293329	0.144192	1.07521	4	0.189745	1.66207
FFAR4	8	85	1	DOPC	1.25	2.10149	-0.245838	0.0430361	0.0430361	0.0204788	0.175059	4	0.111356	2.19502
FFAR4	8	85	2	DMPC	0	2.35753	-0.308915	0.0792996	0.0792996	0.0336368	0.256704	3	0.179263	1.7189
FFAR4	8	185	0	DOPC	1.25	2.02779	0.210089	0.380072	0.380072	0.187432	1.8091	4	0.512333	0.668781
FFAR4	8	185	1	DMPC	0	1.93926	0.104578	0.105557	0.105557	0.0544319	1.00937	3	0.371643	0.989821
FFAR4	8	185	2	DMPC	1.25	2.40387	-0.0724784	0.151644	0.151644	0.0630833	2	4	0.733568	0.309836
FFAR4	8	185	2	DOPC	0	3.11553	0.605779	0.914948	0.914948	0.293673	1.51037	4	0.320968	1.13642
FFAR4	14	85	0	DOPC	1.25	2.46413	-0.602129	0.296357	0.296357	0.120268	0.492181	4	0.270701	1.30674
FFAR4	14	85	1	DMPC	0	2.48476	-0.630159	0.358315	0.358315	0.144205	0.56861	3	0.384263	0.956428
FFAR4	14	85	2	DMPC	1.25	2.84497	0.415537	0.240706	0.240706	0.0846078	0.579265	4	0.0429342	3.14809
FFAR4	14	85	2	DOPC	0	3.68796	0.800726	0.347356	0.347356	0.0941866	0.433802	4	0.013118	4.33377
FFAR4	14	185	0	DMPC	0	2.43486	0.257148	0.620168	0.620168	0.254703	2	3	0.480447	0.733039
FFAR4	14	185	1	DMPC	1.25	2.2739	-0.1432	0.450255	0.450255	0.19801	2	4	0.617796	0.481598
FFAR4	14	185	1	DOPC	0	2.6345	0.13054	0.273052	0.273052	0.103645	2	3	0.480119	0.733721
FFAR4	14	185	2	DOPC	1.25	2.22709	-0.0308229	0.204628	0.204628	0.0918813	2	4	0.860769	0.149929
FFAR4	20	85	0	DMPC	0	2.59816	-0.298296	0.129385	0.129385	0.0497985	0.433745	3	0.342812	1.07057
FFAR4	20	85	1	DMPC	1.25	2.76008	0.24814	0.0845309	0.0845309	0.0306262	0.340658	3	0.377659	0.973765
FFAR4	20	85	1	DOPC	0	3.33585	0.422485	0.268347	0.268347	0.0804435	0.635164	4	0.0819354	2.50182
FFAR4	20	85	2	DOPC	1.25	3.37512	0.71249	0.0624958	0.0624958	0.0185166	0.0877146	3	0.00959836	4.64616
FFAR4	20	185	0	DMPC	1.25	2.52228	-0.383878	0.664964	0.664964	0.263636	1.73223	4	0.603205	0.505499
FFAR4	20	185	0	DOPC	0	2.33231	-0.960414	0.475354	0.475354	0.203813	0.494947	4	0.275066	1.29074
FFAR4	20	185	1	DOPC	1.25	2.31484	-0.236475	0.570413	0.570413	0.246416	2	4	0.5383	0.619339
FFAR4	20	185	2	DMPC	0	2.92095	-0.187907	0.365192	0.365192	0.125025	1.94348	4	0.704212	0.350675
Glut	8	85	0	DOPC	0	1.07882	-0.583614	0.744859	0.744859	0.690437	1.27629	5	0.173285	1.75282
Glut	8	85	0	DPPC	1.25	1.68001	0.278583	0.544469	0.544469	0.324086	1.95442	5	0.348982	1.05273
Glut	8	85	1	DMPC	0	1.41502	-0.482199	0.117502	0.117502	0.0830397	0.24368	4	0.0192462	3.95044
Glut	8	85	1	DOPC	1.25	1.86415	-0.156658	0.564852	0.564852	0.303008	2	5	0.569328	0.563299
Glut	8	85	2	DMPC	0	1.295	-0.188812	0.135747	0.135747	0.104824	0.718954	6	0.0844201	2.47195
Glut	8	85	2	DMPC	1.25	1.30384	0.0359703	0.224536	0.493342	0.172211	2	10	0.0227831	3.78174
Glut	8	85	2	DOPC	0	1.56069	0.0768726	0.249751	0.249751	0.160026	2	5	0.59704	0.51577
Glut	8	85	2	DOPC	1.25	0.886659	-0.0561607	0.115912	0.115912	0.130729	2	6	0.544597	0.607709
Glut	8	85	2	DPPC	0	1.64811	0.0658135	0.0663395	0.0663395	0.040252	1.00799	4	0.368007	0.999654
Glut	8	135	2	DMPC	0	0.98347	-0.0315041	0.234395	0.234395	0.238335	2	6	0.831786	0.18418
Glut	8	135	2	DMPC	1.25	0.869316	-0.0553974	0.274211	0.274211	0.315433	2	5	0.68549	0.377622
Glut	8	135	2	DOPC	0	1.41699	0.402017	0.142191	0.142191	0.100347	0.353694	6	0.00742872	4.9024
Glut	8	135	2	DOPC	1.25	0.93402	0.00930613	0.13227	0.13227	0.141614	2	6	0.91505	0.0887763
Glut	8	185	0	DMPC	0	1.05488	0.397715	0.316372	0.316372	0.299913	0.795473	5	0.0350018	3.35236
Glut	8	185	0	DOPC	1.25	0.63294	0.0859859	0.221176	0.221176	0.349443	2	5	0.501041	0.691067
Glut	8	185	1	DMPC	1.25	0.788298	-0.155574	0.0770641	0.0770641	0.0977601	0.495353	4	0.288608	1.24269
Glut	8	185	1	DPPC	0	0.955422	-0.127014	0.425411	0.425411	0.445259	2	5	0.568614	0.564554
Glut	8	185	2	DOPC	0	1.01192	0.0790348	0.091999	0.091999	0.0909156	1.16403	4	0.695665	0.362888
Glut	8	185	2	DPPC	1.25	0.672878	-0.438822	0.212932	0.212932	0.31645	0.485237	4	0.0201033	3.90687
Glut	12	85	2	DMPC	0	1.11381	-0.142371	0.128784	0.128784	0.115624	0.904566	6	0.0717622	2.6344
Glut	12	85	2	DMPC	1.25	1.15296	-0.0213013	0.269712	0.269712	0.233929	2	5	0.879529	0.128368
Glut	12	85	2	DOPC	0	1.84407	0.58788	0.519912	0.519912	0.281938	0.884384	6	0.0581153	2.84533
Glut	12	85	2	DOPC	1.25	1.13866	-0.0356045	0.258348	0.258348	0.226887	2	6	0.788488	0.237638
Glut	12	135	2	DMPC	0	1.0838	0.145605	0.317934	0.317934	0.29335	2	6	0.400597	0.914798
Glut	12	135	2	DMPC	1.25	1.17724	0.0986859	0.351156	0.351156	0.298288	2	6	0.545046	0.606886
Glut	12	135	2	DOPC	0	1.64967	0.711473	0.374954	0.374954	0.22729	0.527011	6	0.00613726	5.09338
Glut	12	135	2	DOPC	1.25	1.05072	-0.027829	0.142643	0.142643	0.135757	2	6	0.756968	0.278434
Glut	14	85	0	DMPC	0	1.14182	-0.623367	0.078598	0.078598	0.0688359	0.126086	4	0.000142083	8.8591
Glut	14	85	0	DOPC	1.25	0.73716	-1.17322	0.571382	0.571382	0.775113	0.487021	5	0.00660211	5.02037
Glut	14	85	1	DMPC	1.25	1.47891	-0.554723	0.167492	0.167492	0.113254	0.301938	5	0.0171208	4.06746
Glut	14	85	1	DPPC	0	1.66928	-0.229638	0.264621	0.264621	0.158524	1.15234	4	0.136204	1.9936
Glut	14	85	2	DOPC	0	1.6833	-0.34766	0.192286	0.192286	0.114231	0.553087	5	0.0117038	4.44784
Glut	14	85	2	DPPC	1.25	1.56038	-0.513365	0.410967	0.410967	0.263377	0.800536	4	0.0895456	2.41301
Glut	14	185	0	DMPC	1.25	1.72548	1.09104	0.121875	0.121875	0.0706325	0.111706	4	2.34863e-06	12.9617
Glut	14	185	0	DPPC	0	1.29959	0.462882	0.316411	0.316411	0.243469	0.683566	5	0.0430656	3.14503
Glut	14	185	1	DOPC	0	0.612357	-0.326349	0.180911	0.180911	0.295434	0.554348	4	0.0447368	3.10696
Glut	14	185	1	DPPC	1.25	1.37098	0.217226	0.184816	0.184816	0.134806	0.850801	4	0.104472	2.25884
Glut	14	185	2	DMPC	0	1.4643	0.0447264	0.351204	0.351204	0.239844	2	5	0.83565	0.179545
Glut	14	185	2	DOPC	1.25	1.34491	-0.309066	0.0987147	0.0987147	0.0733989	0.319397	5	0.0202738	3.89842
Glut	16	85	2	DMPC	0	1.12163	-0.389543	0.314557	0.314557	0.280446	0.807502	6	0.067355	2.69778
Glut	16	85	2	DMPC	1.25	1.13898	-0.155379	0.225546	0.225546	0.198025	1.45158	6	0.330202	1.10805
Glut	16	85	2	DOPC	0	1.64428	0.133107	0.333693	0.333693	0.202942	2	6	0.509885	0.673571
Glut	16	85	2	DOPC	1.25	1.21341	-0.0809505	0.203375	0.203375	0.167607	2	6	0.592703	0.523063
Glut	16	135	2	DMPC	0	1.05008	-0.0809291	0.198147	0.198147	0.188697	2	5	0.404959	0.903969
Glut	16	135	2	DMPC	1.25	1.19143	0.0635958	0.253796	0.253796	0.213017	2	5	0.676366	0.391021
Glut	16	135	2	DOPC	0	1.69207	0.561064	0.216667	0.216667	0.128048	0.386171	6	0.000191899	8.55854
Glut	16	135	2	DOPC	1.25	1.0572	-0.0706396	0.0731472	0.0731472	0.0691898	1.0355	6	0.497926	0.697305
Glut	20	85	0	DMPC	1.25	1.66411	-0.444995	0.409367	0.409367	0.245997	0.919934	5	0.057702	2.85246
Glut	20	85	0	DPPC	0	1.3893	-0.800165	0.316791	0.316791	0.228022	0.395908	5	0.00252433	5.98178
Glut	20	85	1	DOPC	0	1.09671	-0.697445	0.338264	0.338264	0.308434	0.485004	5	0.0109889	4.51087
Glut	20	85	1	DPPC	1.25	1.2826	-0.857185	0.248449	0.248449	0.193708	0.289843	5	0.00206839	6.18099
Glut	20	85	2	DMPC	0	1.45159	-0.376992	0.349558	0.2567	0.240811	0.680915	9	0.203632	1.59144
Glut	20	85	2	DMPC	1.25	1.19344	-0.311661	0.431711	0.431711	0.361736	1.38519	5	0.211297	1.55449
Glut	20	85	2	DOPC	0	1.37977	-0.0532655	0.174696	0.174696	0.126612	2	5	0.824081	0.193487
Glut	20	85	2	DOPC	1.25	1.28868	-0.473133	0.23576	0.267999	0.182947	0.566434	9	0.0564288	2.87478
Glut	20	135	2	DMPC	0	1.2095	0.199835	0.0470446	0.0470446	0.0388959	0.235417	5	0.0447503	3.10666
Glut	20	135	2	DMPC	1.25	1.29703	-0.138518	0.168528	0.168528	0.129933	1.21665	4	0.721542	0.326364
Glut	20	135	2	DOPC	0	1.5219	0.51223	0.267592	0.267592	0.175828	0.522405	6	0.00318738	5.74856
Glut	20	135	2	DOPC	1.25	0.973557	-0.461993	0.0455559	0.0455559	0.0467933	0.0986074	5	0.190864	1.65619
Glut	20	185	0	DOPC	0	0.820252	-0.199038	0.367658	0.367658	0.448226	1.84718	5	0.34511	1.06389
Glut	20	185	0	DPPC	1.25	1.34161	0.494462	0.248749	0.248749	0.185412	0.50307	4	0.0165112	4.10372
Glut	20	185	1	DMPC	0	1.67733	0.458085	0.13427	0.13427	0.0800498	0.293112	4	0.000997124	6.91064
Glut	20	185	1	DOPC	1.25	1.13586	-0.152572	0.152717	0.152717	0.13445	1.00095	4	0.457228	0.782572
Glut	20	185	2	DMPC	1.25	2.13842	0.302544	0.136925	0.136925	0.064031	0.45258	5	0.147707	1.91253
Glut	20	185	2	DPPC	0	1.60004	-0.209343	0.560626	0.560626	0.350383	2	5	0.499077	0.694994
InP	8	85	0	DOPC	0	3.65218	0.634633	0.30019	0.30019	0.0821947	0.473013	5	0.011237	4.48855
InP	8	85	0	DPPC	1.25	3.07934	0.0131626	0.211984	0.211984	0.0688406	2	4	0.943841	0.0577971
InP	8	85	1	DMPC	0	3.96417	0.508543	0.379991	0.379991	0.0958562	0.747214	5	0.0208237	3.87167
InP	8	85	1	DOPC	1.25	3.12602	-0.205164	0.53521	0.53521	0.171211	2	5	0.44157	0.817418
InP	8	85	2	DMPC	1.25	3.74233	0.240778	0.400643	0.400643	0.107057	1.66395	4	0.274771	1.29182
InP	8	85	2	DPPC	0	3.68058	0.0973401	0.107371	0.107371	0.0291723	1.10305	4	0.551126	0.595792
InP	8	185	0	DMPC	0	2.92668	0.0128521	0.656756	0.656756	0.224403	2	5	0.971378	0.0290392
InP	8	185	0	DOPC	1.25	1.98083	-0.0624196	0.105674	0.105674	0.0533483	1.69296	5	0.701552	0.354461
InP	8	185	1	DMPC	1.25	2.3617	-0.321526	0.550102	0.550102	0.232926	1.71091	5	0.296002	1.21739
InP	8	185	1	DPPC	0	3.11262	0.161445	0.440739	0.440739	0.141597	2	5	0.510886	0.671609
InP	8	185	2	DOPC	0	2.64112	-0.377369	0.344163	0.344163	0.13031	0.912006	5	0.0487933	3.02016
InP	8	185	2	DPPC	1.25	2.98081	0.307093	0.086085	0.086085	0.0288797	0.280323	4	0.120502	2.11609
InP	14	85	0	DMPC	0	3.73749	0.385263	0.487281	0.487281	0.130376	1.2648	5	0.223404	1.49877
InP	14	85	0	DOPC	1.25	2.96443	-0.54384	0.329605	0.329605	0.111187	0.60607	5	0.0266601	3.62459
InP	14	85	1	DMPC	1.25	3.54636	-0.116806	0.323155	0.323155	0.0911229	2	5	0.530523	0.633892
InP	14	85	1	DPPC	0	3.71338	0.279203	0.244619	0.244619	0.0658749	0.876131	5	0.0755893	2.58244
InP	14	85	2	DOPC	0	3.52595	-0.261343	0.059991	0.059991	0.0170141	0.229549	4	0.243873	1.41111
InP	14	85	2	DPPC	1.25	2.84342	-1.12844	0.287873	0.287873	0.101242	0.255107	4	0.000299744	8.11258
InP	14	185	0	DMPC	1.25	2.05238	-0.565763	0.122493	0.122493	0.0596837	0.21651	4	0.0432421	3.14094
InP	14	185	0	DPPC	0	2.87094	-0.282973	0.199049	0.199049	0.0693324	0.703422	4	0.0649125	2.73472
InP	14	185	1	DOPC	0	2.35434	-0.802122	0.0438685	0.0438685	0.0186331	0.0546905	4	0.00443827	5.41749
InP	14	185	1	DPPC	1.25	3.18574	0.101867	0.243471	0.243471	0.0764252	2	5	0.529134	0.636513
InP	14	185	2	DMPC	0	3.20552	-0.0797963	0.527756	0.527756	0.16464	2	5	0.761841	0.272018
InP	14	185	2	DOPC	1.25	2.44755	-0.91669	0.0554094	0.0554094	0.0226387	0.0604451	4	1.99395e-05	10.8228
InP	20	85	0	DMPC	1.25	3.02464	-0.548771	0.392858	0.392858	0.129886	0.715886	5	0.0553858	2.89343
InP	20	85	0	DPPC	0	2.81911	-0.601502	0.37118	0.37118	0.131666	0.61709	5	0.0536604	2.92508
InP	20	85	1	DOPC	0	2.84756	-0.413916	0.0720499	0.0720499	0.0253023	0.174069	4	0.0792792	2.53478
InP	20	85	1	DPPC	1.25	3.30587	-0.17585	0.166047	0.166047	0.050228	0.944256	4	0.233176	1.45596
InP	20	85	2	DMPC	0	3.90235	0.228078	0.168974	0.168974	0.0433005	0.74086	5	0.0750681	2.58936
InP	20	85	2	DOPC	1.25	2.78105	-0.881545	0.401461	0.401461	0.144356	0.455406	5	0.00314821	5.76092
InP	20	185	0	DOPC	0	2.70644	0.196401	0.309285	0.309285	0.114278	1.57476	5	0.373337	0.985274
InP	20	185	0	DPPC	1.25	2.60822	-0.315402	0.223043	0.223043	0.0855154	0.707172	5	0.030483	3.49059
InP	20	185	1	DMPC	0	3.082	0.119012	0.75139	0.75139	0.2438	2	5	0.764229	0.268887
InP	20	185	1	DOPC	1.25	2.13877	-1.04748	0.337579	0.337579	0.157838	0.322277	5	0.000858678	7.06012
InP	20	185	2	DMPC	1.25	3.50638	-0.196946	0.339979	0.339979	0.0969601	1.72626	4	0.314255	1.15755
InP	20	185	2	DPPC	0	3.51458	0.215973	0.62487	0.62487	0.177794	2	5	0.520132	0.653672
Mito	8	85	2	DMPC	0	3.93435	1.60958	0.815797	0.815797	0.207352	0.506838	6	0.00463866	5.37333
Mito	8	85	2	DMPC	1.25	2.06279	0.641674	0.493455	0.493455	0.239217	0.769012	6	0.0138193	4.28169
Mito	8	85	2	DOPC	0	7.01237	4.6876	0.783202	0.783202	0.111689	0.16708	6	1.36983e-06	13.5008
Mito	8	85	2	DOPC	1.25	4.64605	3.22493	0.77949	0.77949	0.167775	0.241707	6	1.81545e-06	13.2192
Mito	8	135	2	DMPC	0	3.49222	1.25011	0.768214	0.768214	0.219979	0.614516	5	0.0179783	4.01859
Mito	8	135	2	DMPC	1.25	2.37383	-0.955862	1.02998	1.02998	0.433889	1.07754	6	0.250871	1.38282
Mito	8	135	2	DOPC	0	7.76371	5.5216	3.03357	3.03357	0.390738	0.549401	5	0.00391868	5.542
Mito	8	135	2	DOPC	1.25	5.70573	2.37604	1.4177	1.4177	0.24847	0.596665	6	0.0222306	3.80628
Mito	12	85	2	DMPC	0	3.75307	0.677681	0.76541	0.76541	0.203942	1.12946	5	0.0717164	2.63504
Mito	12	85	2	DMPC	1.25	3.35727	0.95621	0.280106	0.280106	0.0834327	0.292933	5	0.0698557	2.66132
Mito	12	85	2	DOPC	0	5.69588	2.62049	3.16888	3.16888	0.556346	1.20927	5	0.071851	2.63316
Mito	12	85	2	DOPC	1.25	6.27723	3.87617	1.65188	1.65188	0.263154	0.426163	5	0.001979	6.22517
Mito	12	135	2	DMPC	0	3.1166	0.0827889	0.782807	0.782807	0.251173	2	5	0.845928	0.167321
Mito	12	135	2	DMPC	1.25	3.13795	1.11213	0.234213	0.234213	0.0746389	0.210598	6	1.76683e-05	10.9437
Mito	12	135	2	DOPC	0	11.3237	8.28989	3.65942	3.65942	0.323165	0.441432	6	0.000755359	7.18832
Mito	12	135	2	DOPC	1.25	6.27168	4.24587	3.12865	3.12865	0.498853	0.736869	6	0.00785333	4.84682
Mito	16	85	2	DMPC	0	4.38373	0.923939	1.33121	1.33121	0.30367	1.44079	5	0.166471	1.79293
Mito	16	85	2	DMPC	1.25	3.47334	0.536254	0.449429	0.449429	0.129394	0.838088	5	0.212835	1.54724
Mito	16	85	2	DOPC	0	8.48496	5.02517	2.88733	2.88733	0.340289	0.574574	6	0.0039469	5.53482
Mito	16	85	2	DOPC	1.25	6.85348	3.91639	1.41527	1.41527	0.206504	0.361371	6	0.000369409	7.90361
Mito	16	135	2	DMPC	0	4.45471	1.54579	0.53803	0.53803	0.120778	0.348062	5	0.000357011	7.93774
Mito	16	135	2	DMPC	1.25	3.87807	1.84553	1.15114	1.15114	0.296832	0.623744	6	0.0139967	4.26893
Mito	16	135	2	DOPC	0	8.10649	5.19756	0.608806	0.608806	0.0751011	0.117133	4	1.66917e-07	15.6058
Mito	16	135	2	DOPC	1.25	6.82285	4.79031	0.549	0.549	0.0804649	0.114607	4	2.62588e-06	12.8501
Mito	20	85	2	DMPC	0	3.98439	0.857871	0.657695	0.657695	0.165068	0.766659	6	0.0547865	2.90431
Mito	20	85	2	DMPC	1.25	3.27003	-0.0743889	1.07256	1.07256	0.327996	2	5	0.942563	0.0591529
Mito	20	85	2	DOPC	0	7.70812	4.5816	0.445415	0.445415	0.0577852	0.0972182	5	5.46324e-07	14.4201
Mito	20	85	2	DOPC	1.25	5.86453	2.52011	1.42037	1.42037	0.242197	0.563614	6	0.0354543	3.33951
Mito	20	135	2	DMPC	0	4.62964	1.26583	1.11883	1.11883	0.241667	0.883874	5	0.0297405	3.51524
Mito	20	135	2	DMPC	1.25	3.7437	1.07331	0.262479	0.262479	0.0701123	0.244551	4	0.180046	1.71454
Mito	20	135	2	DOPC	0	6.77252	3.40872	4.57179	4.57179	0.675049	1.34121	5	0.0993764	2.30884
Mito	20	135	2	DOPC	1.25	6.05227	3.38188	0.496131	0.496131	0.0819744	0.146703	4	0.00196842	6.23052
Mol	8	85	2	DMPC	0	1.05794	-0.328627	0.176392	0.176392	0.166732	0.536756	6	0.1015	2.2877
Mol	8	85	2	DMPC	1.25	1.00459	0.063939	0.320774	0.320774	0.31931	2	5	0.656617	0.420654
Mol	8	85	2	DOPC	0	1.83538	0.448813	0.332859	0.332859	0.181357	0.741643	6	0.0640295	2.74841
Mol	8	85	2	DOPC	1.25	1.20305	0.262401	0.209896	0.209896	0.17447	0.799905	6	0.0223394	3.8014
Mol	8	135	2	DMPC	0	1.05232	-0.0458519	0.0258538	0.0258538	0.0245684	0.563854	5	0.351963	1.04423
Mol	8	135	2	DMPC	1.25	0.927664	0.121521	0.316097	0.316097	0.340745	2	6	0.441683	0.817163
Mol	8	135	2	DOPC	0	1.67533	0.577156	0.155421	0.155421	0.0927708	0.269288	5	0.00011567	9.06477
Mol	8	135	2	DOPC	1.25	1.17182	0.365676	0.150506	0.150506	0.128438	0.411583	5	0.00294322	5.82825
Mol	12	85	2	DMPC	0	1.09902	-0.690905	0.272826	0.272826	0.248244	0.394882	6	0.00274687	5.89729
Mol	12	85	2	DMPC	1.25	1.02573	-0.511479	0.213388	0.213388	0.208035	0.417198	6	0.0454432	3.09129
Mol	12	85	2	DOPC	0	1.90291	0.112987	0.453392	0.453392	0.238262	2	5	0.650509	0.430001
Mol	12	85	2	DOPC	1.25	1.24892	-0.288288	0.250808	0.250808	0.20082	0.869991	5	0.276062	1.28713
Mol	12	135	2	DMPC	0	1.23426	-0.258923	0.217233	0.217233	0.176003	0.838985	6	0.0536053	2.92611
Mol	12	135	2	DMPC	1.25	1.2167	0.218317	0.249645	0.249645	0.205183	1.1435	6	0.10535	2.25047
Mol	12	135	2	DOPC	0	2.0543	0.56112	0.1288	0.1288	0.0626976	0.229541	6	5.1134e-05	9.88106
Mol	12	135	2	DOPC	1.25	1.28754	0.289155	0.231617	0.231617	0.179891	0.801011	6	0.0316061	3.45441
Mol	16	85	2	DMPC	0	1.42136	-0.153494	0.314561	0.314561	0.221309	2	6	0.31282	1.16213
Mol	16	85	2	DMPC	1.25	1.32141	-0.196104	0.0805229	0.0805229	0.0609373	0.410613	4	0.157645	1.84741
Mol	16	85	2	DOPC	0	1.91306	0.338198	0.545386	0.545386	0.285086	1.61262	6	0.175999	1.73728
Mol	16	85	2	DOPC	1.25	1.4193	-0.0982073	0.270052	0.270052	0.190271	2	6	0.519447	0.654991
Mol	16	135	2	DMPC	0	1.43199	0.218536	0.306136	0.306136	0.213784	1.40085	6	0.239013	1.43124
Mol	16	135	2	DMPC	1.25	1.05158	-0.169662	0.483943	0.483943	0.460206	2	6	0.534465	0.626488
Mol	16	135	2	DOPC	0	2.02648	0.81303	0.244575	0.244575	0.120689	0.30082	6	0.000464708	7.6741
Mol	16	135	2	DOPC	1.25	1.23437	0.0131318	0.162789	0.162789	0.13188	2	6	0.937693	0.0643322
Mol	20	85	2	DMPC	0	1.24167	-0.334107	0.471384	0.471384	0.379637	1.41088	5	0.216583	1.52978
Mol	20	85	2	DMPC	1.25	1.32494	-0.119882	0.167713	0.167713	0.126582	1.39898	5	0.246578	1.40008
Mol	20	85	2	DOPC	0	1.98459	0.408814	0.258071	0.258071	0.130038	0.631267	5	0.0245281	3.70794
Mol	20	85	2	DOPC	1.25	1.22912	-0.215696	0.191185	0.191185	0.155546	0.886362	5	0.0724736	2.62453
Mol	20	135	2	DMPC	0	1.20403	-0.192985	0.182512	0.182512	0.151583	0.94573	6	0.0907751	2.39937
Mol	20	135	2	DMPC	1.25	0.816867	-0.561118	0.344095	0.344095	0.421237	0.613231	6	0.0309224	3.47627
Mol	20	135	2	DOPC	0	1.70701	0.309996	0.44816	0.44816	0.26254	1.4457	6	0.175811	1.73834
Mol	20	135	2	DOPC	1.25	1.16096	-0.217031	0.35817	0.35817	0.308513	1.65032	5	0.390497	0.940336
MscL	8	85	0	DMPC	1.25	19.7323	4.12966	1.00653	1.00653	0.0510092	0.243731	4	0.0127077	4.36554
MscL	8	85	0	DOPC	0	24.4703	4.94738	5.33207	5.33207	0.2179	1.07776	4	0.133938	2.01038
MscL	8	85	1	DOPC	1.25	24.9697	7.44519	1.53658	1.53658	0.0615377	0.206386	4	0.000617141	7.39041
MscL	8	85	2	DMPC	0	16.3637	5.72537	7.51864	6.92181	0.459471	1.20897	7	0.520102	0.65373
MscL	8	85	2	DMPC	1.25	10.9002	2.5924	3.73137	3.73137	0.342321	1.43935	6	0.229651	1.4712
MscL	8	85	2	DOPC	0	19.8613	9.70577	12.9108	12.9108	0.650046	1.33022	6	0.106751	2.23725
MscL	8	85	2	DOPC	1.25	19.0086	10.7008	6.62668	6.62668	0.348614	0.619267	5	0.0067051	5.00489
MscL	8	135	2	DMPC	0	12.2967	2.99986	2.85282	2.85282	0.231999	0.950983	6	0.0860997	2.45225
MscL	8	135	2	DMPC	1.25	15.0103	8.56006	1.84343	1.84343	0.122811	0.215352	5	4.21381e-05	10.0746
MscL	8	135	2	DOPC	0	16.4272	7.13044	11.2869	11.2869	0.687082	1.58291	5	0.202781	1.59563
MscL	8	135	2	DOPC	1.25	18.3509	11.9007	10.3777	10.3777	0.565515	0.872025	5	0.0583042	2.84208
MscL	8	185	0	DOPC	1.25	25.597	10.284	1.83059	1.83059	0.0715159	0.178004	4	0.0194448	3.94017
MscL	8	185	1	DMPC	0	25.367	13.7761	0.139895	0.139895	0.00551482	0.0101549	3	1.04362e-05	11.4702
MscL	8	185	2	DMPC	1.25	21.3683	14.9372	2.46419	2.46419	0.11532	0.164969	4	2.12244e-05	10.7604
MscL	8	185	2	DOPC	0	27.0019	19.3086	3.69964	3.69964	0.137014	0.191606	4	7.78316e-05	9.46096
MscL	12	85	2	DMPC	0	12.6068	0.992003	1.87358	1.87358	0.148616	1.88868	6	0.531977	0.631156
MscL	12	85	2	DMPC	1.25	11.491	3.2459	3.21794	3.21794	0.280041	0.991384	6	0.177172	1.73063
MscL	12	85	2	DOPC	0	15.5099	3.89508	8.81229	8.81229	0.568173	2	6	0.375233	0.980207
MscL	12	85	2	DOPC	1.25	13.9663	5.72129	6.58708	6.58708	0.47164	1.15133	6	0.107971	2.22589
MscL	12	135	2	DMPC	0	9.74972	1.14884	1.93608	1.93608	0.198578	1.68525	4	0.402746	0.90945
MscL	12	135	2	DMPC	1.25	11.3381	4.03445	1.85691	1.85691	0.163776	0.460263	5	0.00722713	4.92991
MscL	12	135	2	DOPC	0	21.4443	12.8434	10.6941	10.6941	0.498693	0.832655	6	0.0274704	3.59465
MscL	12	135	2	DOPC	1.25	21.7272	14.4235	14.6291	14.6291	0.673307	1.01425	5	0.0599407	2.8144
MscL	14	85	0	DOPC	1.25	24.9825	8.21747	2.17057	2.17057	0.0868838	0.264141	4	0.0245815	3.70576
MscL	14	85	1	DMPC	0	22.2075	6.52355	1.64143	1.64143	0.0739133	0.251616	4	0.0179375	4.02086
MscL	14	85	2	DMPC	1.25	20.9109	14.3749	1.23116	1.23116	0.0588768	0.0856465	4	7.55042e-06	11.7939
MscL	14	85	2	DOPC	0	25.7111	8.00832	0.477449	0.477449	0.0185698	0.0596191	3	0.00020519	8.49157
MscL	14	185	0	DMPC	0	22.5956	3.42078	1.81348	1.81348	0.080258	0.530136	4	0.0264859	3.63114
MscL	14	185	1	DMPC	1.25	21.4391	13.8655	2.16141	2.16141	0.100816	0.155884	4	0.000136817	8.89687
MscL	14	185	1	DOPC	0	24.9423	15.469	3.32174	3.32174	0.133177	0.214735	4	0.000149823	8.80605
MscL	14	185	2	DOPC	1.25	25.2924	18.2904	3.67442	3.67442	0.145278	0.200894	4	0.000109376	9.12072
MscL	16	85	2	DMPC	0	12.5686	5.76423	4.46325	4.46325	0.35511	0.774301	6	0.0135089	4.3044
MscL	16	85	2	DMPC	1.25	10.5181	4.66394	3.12384	3.12384	0.296996	0.669785	6	0.00848354	4.76963
MscL	16	85	2	DOPC	0	16.7333	9.92887	11.6772	11.6772	0.697844	1.17609	6	0.06582	2.72083
MscL	16	85	2	DOPC	1.25	23.7786	17.9245	10.6286	10.6286	0.44698	0.592964	6	0.00219179	6.12304
MscL	16	135	2	DMPC	0	10.9925	4.4325	4.38554	4.38554	0.398956	0.989405	5	0.0953304	2.35041
MscL	16	135	2	DMPC	1.25	10.3178	4.7719	2.52888	2.52888	0.245098	0.529953	6	0.0061411	5.09275
MscL	16	135	2	DOPC	0	15.0529	8.49284	6.6902	6.6902	0.444447	0.787746	6	0.0394229	3.23341
MscL	16	135	2	DOPC	1.25	13.5231	7.97712	5.4406	5.4406	0.40232	0.682025	6	0.0207747	3.87402
MscL	20	85	0	DMPC	0	21.2584	7.51614	1.52326	1.52326	0.0716543	0.202665	4	0.0087939	4.7337
MscL	20	85	1	DMPC	1.25	19.8083	10.8944	2.47528	2.47528	0.124962	0.227207	4	0.000435452	7.73913
MscL	20	85	1	DOPC	0	23.6881	11.0173	2.03241	2.03241	0.0857988	0.184475	4	0.00101638	6.8915
MscL	20	85	2	DMPC	0	10.5172	4.38129	3.80696	3.80696	0.361974	0.868914	5	0.0249058	3.69265
MscL	20	85	2	DMPC	1.25	7.38902	2.0855	2.87822	2.87822	0.389526	1.38011	6	0.16025	1.83102
MscL	20	85	2	DOPC	0	14.6092	8.47326	6.4455	6.4455	0.441195	0.760687	5	0.0110509	4.50524
MscL	20	85	2	DOPC	1.25	16.6522	10.6292	7.09406	6.2392	0.426012	0.586985	10	0.00126865	6.6698
MscL	20	135	2	DMPC	0	14.2755	8.12331	4.00798	4.00798	0.280759	0.493392	6	0.000866057	7.05156
MscL	20	135	2	DMPC	1.25	10.6132	6.25028	3.27845	3.27845	0.308904	0.52453	6	0.00256304	5.96656
MscL	20	135	2	DOPC	0	10.0436	3.89144	1.34973	1.34973	0.134386	0.346845	4	0.00250265	5.9904
MscL	20	135	2	DOPC	1.25	15.1725	10.8096	5.73373	5.73373	0.377904	0.530431	6	0.00250053	5.99125
MscL	20	185	0	DMPC	1.25	22.5819	5.96276	3.03333	3.03333	0.134326	0.508713	4	0.107839	2.22712
MscL	20	185	0	DOPC	0	30.4603	11.1846	0.69899	0.69899	0.0229476	0.0624958	3	0.0100902	4.59619
MscL	20	185	1	DOPC	1.25	24.4446	14.8042	0.768851	0.768851	0.0314528	0.0519347	3	3.16058e-05	10.3622
MscL	20	185	2	DMPC	0	22.5517	14.9175	2.2239	2.2239	0.0986136	0.14908	4	0.000164925	8.71002
MtlA	8	85	0	DMPC	1.25	1.60925	-0.206972	0.072562	0.072562	0.0450907	0.350589	4	0.228954	1.47423
MtlA	8	85	0	DOPC	0	1.82421	-0.121097	0.41592	0.41592	0.228	2	4	0.618944	0.479741
MtlA	8	85	1	DOPC	1.25	2.25542	0.199371	0.139312	0.139312	0.0617679	0.698758	3	0.0789928	2.5384
MtlA	8	85	2	DMPC	0	2.63696	-0.185531	0.276269	0.276269	0.104768	1.48907	4	0.374107	0.983214
MtlA	8	185	0	DOPC	1.25	1.64791	-0.0665659	0.26211	0.26211	0.159056	2	4	0.773054	0.257407
MtlA	8	185	1	DMPC	0	2.83824	-0.0555945	0.152519	0.152519	0.0537372	2	4	0.778624	0.250227
MtlA	8	185	2	DMPC	1.25	2.4485	0.271606	0.253126	0.253126	0.10338	0.931959	4	0.184235	1.69154
MtlA	8	185	2	DOPC	0	3.6333	1.30189	0.234268	0.234268	0.0644781	0.179945	4	0.000215441	8.44282
MtlA	14	85	0	DOPC	1.25	2.37083	-0.0562156	0.250483	0.250483	0.105652	2	4	0.778589	0.250272
MtlA	14	85	1	DMPC	0	2.85049	-0.258836	0.108592	0.108592	0.0380959	0.419539	4	0.403372	0.907897
MtlA	14	85	2	DMPC	1.25	2.60945	0.0882822	0.28669	0.28669	0.109866	2	4	0.749542	0.288293
MtlA	14	85	2	DOPC	0	3.99073	1.14733	0.477757	0.477757	0.119717	0.416406	4	0.033559	3.39445
MtlA	14	185	0	DMPC	0	2.66273	-0.239199	0.210092	0.210092	0.078901	0.878316	4	0.179573	1.71717
MtlA	14	185	1	DMPC	1.25	2.59811	-0.122878	0.488771	0.488771	0.188126	2	4	0.770438	0.260796
MtlA	14	185	1	DOPC	0	3.4138	0.660569	0.221551	0.221551	0.0648985	0.335393	4	0.0117218	4.44631
MtlA	14	185	2	DOPC	1.25	2.72478	0.258077	0.347037	0.347037	0.127363	1.3447	4	0.351017	1.04692
MtlA	20	85	0	DMPC	0	2.95159	-0.420701	0.0654784	0.0654784	0.0221841	0.155641	3	0.287442	1.24673
MtlA	20	85	1	DMPC	1.25	2.54408	-0.176255	0.0961262	0.0961262	0.0377843	0.545383	3	0.57649	0.550798
MtlA	20	85	1	DOPC	0	3.90567	0.386949	0.240449	0.240449	0.0615642	0.621398	4	0.431725	0.839967
MtlA	20	85	2	DOPC	1.25	3.27641	0.622425	0.582727	0.582727	0.177855	0.93622	4	0.154472	1.86774
MtlA	20	185	0	DMPC	1.25	2.43503	0.301652	0.312562	0.312562	0.12836	1.03617	4	0.172169	1.75928
MtlA	20	185	0	DOPC	0	3.16438	0.557898	0.584394	0.584394	0.184678	1.04749	4	0.231054	1.4651
MtlA	20	185	1	DOPC	1.25	3.02089	0.892737	0.427086	0.427086	0.141378	0.478401	4	0.032342	3.43139
MtlA	20	185	2	DMPC	0	2.856	0.138489	0.336379	0.336379	0.11778	2	4	0.523607	0.647014
Neu	8	85	2	DMPC	0	0.734254	-0.287851	0.115357	0.115357	0.157108	0.400752	5	0.120364	2.11724
Neu	8	85	2	DMPC	1.25	1.09678	0.212828	0.0826439	0.0826439	0.0753512	0.388312	5	0.00189259	6.26981
Neu	8	85	2	DOPC	0	1.06533	0.0432208	0.198114	0.198114	0.185965	2	6	0.802578	0.219927
Neu	8	85	2	DOPC	1.25	0.919637	0.0356837	0.103771	0.103771	0.112839	2	4	0.544673	0.60757
Neu	8	135	2	DMPC	0	0.825156	0.000178698	0.0332805	0.0332805	0.0403324	2	4	0.998637	0.00136439
Neu	8	135	2	DMPC	1.25	0.869453	0.0580553	0.161992	0.161992	0.186315	2	6	0.496362	0.70045
Neu	8	135	2	DOPC	0	0.901913	0.0769354	0.346503	0.346503	0.384187	2	4	0.685188	0.378062
Neu	8	135	2	DOPC	1.25	0.834139	0.0227421	0.0905828	0.0905828	0.108594	2	5	0.703074	0.352293
Neu	12	85	2	DMPC	0	1.2482	-0.143752	0.319903	0.319903	0.256292	2	6	0.412644	0.88517
Neu	12	85	2	DMPC	1.25	1.11976	-0.104013	0.333594	0.333594	0.297915	2	6	0.659293	0.416587
Neu	12	85	2	DOPC	0	1.29201	-0.0999353	0.192401	0.192401	0.148916	1.92525	6	0.431111	0.84139
Neu	12	85	2	DOPC	1.25	0.98033	-0.243445	0.247257	0.247257	0.252218	1.01566	5	0.300179	1.20338
Neu	12	135	2	DMPC	0	0.997954	-0.0831985	0.0922377	0.0922377	0.0924268	1.10865	5	0.509028	0.675252
Neu	12	135	2	DMPC	1.25	0.963782	-0.0294241	0.111304	0.111304	0.115486	2	5	0.745954	0.293091
Neu	12	135	2	DOPC	0	1.10796	0.0268117	0.450648	0.450648	0.406735	2	5	0.910497	0.0937647
Neu	12	135	2	DOPC	1.25	1.05046	0.057254	0.168578	0.168578	0.16048	2	5	0.59843	0.513445
Neu	16	85	2	DMPC	0	1.10327	-0.3081	0.181562	0.181562	0.164567	0.589295	6	0.0147368	4.21741
Neu	16	85	2	DMPC	1.25	1.60628	0.116429	0.371263	0.371263	0.231132	2	6	0.554246	0.590147
Neu	16	85	2	DOPC	0	1.33552	-0.0758546	0.235847	0.235847	0.176596	2	6	0.552324	0.593621
Neu	16	85	2	DOPC	1.25	1.13262	-0.357233	0.368487	0.368487	0.325341	1.0315	6	0.0885764	2.42389
Neu	16	135	2	DMPC	0	0.962248	-0.00608128	0.263003	0.263003	0.273321	2	5	0.965695	0.0349077
Neu	16	135	2	DMPC	1.25	1.04891	-0.180015	0.251558	0.251558	0.239829	1.39743	6	0.331386	1.10447
Neu	16	135	2	DOPC	0	1.36531	0.396982	0.343655	0.343655	0.251705	0.865671	6	0.0554836	2.89167
Neu	16	135	2	DOPC	1.25	0.972788	-0.256135	0.0809968	0.0809968	0.0832625	0.316227	5	0.147904	1.91119
Neu	20	85	2	DMPC	0	1.59567	0.153722	0.179255	0.179255	0.112339	1.1661	5	0.171622	1.76246
Neu	20	85	2	DMPC	1.25	1.12426	-0.0689124	0.264924	0.264924	0.235643	2	6	0.608149	0.497335
Neu	20	85	2	DOPC	0	1.27629	-0.165661	0.223055	0.223055	0.174768	1.34645	6	0.206442	1.57774
Neu	20	85	2	DOPC	1.25	1.13065	-0.0625216	0.210622	0.210622	0.186284	2	6	0.575347	0.552782
Neu	20	135	2	DMPC	0	1.19816	0.0828169	0.189317	0.189317	0.158006	2	5	0.580467	0.543923
Neu	20	135	2	DMPC	1.25	1.22292	-0.0362348	0.41353	0.41353	0.338151	2	5	0.85612	0.155345
Neu	20	135	2	DOPC	0	1.27457	0.159222	0.178594	0.178594	0.140121	1.12167	5	0.291565	1.23249
Neu	20	135	2	DOPC	1.25	0.908347	-0.350803	0.100244	0.100244	0.110359	0.285757	5	0.00128649	6.65584
OR1A1	8	85	0	DMPC	1.25	1.67322	-0.0165989	0.197785	0.197785	0.118206	2	4	0.912593	0.0914648
OR1A1	8	85	0	DOPC	0	2.92747	0.898584	0.0934852	0.0934852	0.0319338	0.104036	3	9.03146e-05	9.31221
OR1A1	8	85	1	DOPC	1.25	2.95192	0.705326	0.212354	0.212354	0.0719375	0.301071	4	0.0197874	3.92271
OR1A1	8	85	2	DMPC	0	2.2636	0.196588	0.163805	0.163805	0.0723648	0.833241	4	0.228396	1.47667
OR1A1	8	185	0	DOPC	1.25	2.66339	0.813645	0.493798	0.493798	0.185402	0.606896	4	0.0220354	3.81511
OR1A1	8	185	1	DMPC	0	1.81826	0.0795946	0.116048	0.116048	0.063824	1.45799	4	0.435457	0.83136
OR1A1	8	185	2	DMPC	1.25	1.93063	-0.142179	0.132685	0.132685	0.0687266	0.933227	4	0.430944	0.841777
OR1A1	8	185	2	DOPC	0	2.45221	0.183605	0.267262	0.267262	0.108988	1.45564	4	0.480603	0.732713
OR1A1	14	85	0	DOPC	1.25	3.81949	0.933872	0.344871	0.344871	0.0902922	0.369291	4	0.00304784	5.79332
OR1A1	14	85	1	DMPC	0	2.41117	0.0664565	0.198764	0.198764	0.0824346	2	4	0.618549	0.480379
OR1A1	14	85	2	DMPC	1.25	2.41064	-0.00459534	0.107846	0.107846	0.0447376	2	4	0.983997	0.0161324
OR1A1	14	85	2	DOPC	0	2.52499	-0.124995	0.172946	0.172946	0.0684938	1.38362	4	0.534759	0.625938
OR1A1	14	185	0	DMPC	0	2.27698	-0.02875	0.0737756	0.0737756	0.0324007	2	3	0.936591	0.0655088
OR1A1	14	185	1	DMPC	1.25	2.15403	-0.289353	0.0212762	0.0212762	0.00987739	0.0735304	3	0.110251	2.205
OR1A1	14	185	1	DOPC	0	2.58349	0.412809	0.166242	0.166242	0.064348	0.40271	4	0.056279	2.87743
OR1A1	14	185	2	DOPC	1.25	2.61863	0.503818	0.418335	0.418335	0.159754	0.830331	4	0.0978096	2.32473
OR1A1	20	85	0	DMPC	0	2.7745	0.0330219	0.454501	0.454501	0.163814	2	4	0.910726	0.0935128
OR1A1	20	85	1	DMPC	1.25	2.34658	-0.140827	0.182945	0.182945	0.0779625	1.29907	4	0.451333	0.79555
OR1A1	20	85	1	DOPC	0	3.23413	0.677754	0.334659	0.334659	0.103477	0.493776	4	0.0177668	4.03042
OR1A1	20	85	2	DOPC	1.25	2.47413	-0.159831	0.351805	0.351805	0.142193	2	4	0.473635	0.747319
OR1A1	20	185	0	DMPC	1.25	2.37695	-0.213664	0.031776	0.031776	0.0133684	0.14872	3	0.0864274	2.44845
OR1A1	20	185	0	DOPC	0	3.54369	1.3395	0.237142	0.237142	0.0669195	0.177038	4	0.00023284	8.36516
OR1A1	20	185	1	DOPC	1.25	3.29014	0.963562	0.05821	0.05821	0.0176922	0.0604112	3	0.0122044	4.40596
OR1A1	20	185	2	DMPC	0	2.25269	0.219691	0.0371463	0.0371463	0.0164898	0.169084	3	0.292783	1.22832
OR1D2	8	85	0	DMPC	1.25	2.23631	0.259142	0.102892	0.102892	0.0460097	0.397048	3	0.0982586	2.32015
OR1D2	8	85	0	DOPC	0	2.4071	0.317809	0.226272	0.226272	0.0940018	0.711974	4	0.269491	1.31122
OR1D2	8	85	1	DOPC	1.25	2.58707	-0.631894	0.603809	0.603809	0.233395	0.955554	4	0.417283	0.873991
OR1D2	8	85	2	DMPC	0	2.50622	0.12394	0.313697	0.313697	0.125167	2	3	0.611011	0.492641
OR1D2	8	185	0	DOPC	1.25	2.00725	-0.110061	0.454248	0.454248	0.226304	2	4	0.817866	0.201056
OR1D2	8	185	1	DMPC	0	1.88877	-0.141007	0.192961	0.192961	0.102162	1.36845	3	0.802384	0.220168
OR1D2	8	185	2	DMPC	1.25	2.36494	0.465239	0.225295	0.225295	0.0952643	0.484256	4	0.0197323	3.9255
OR1D2	8	185	2	DOPC	0	2.07593	0.103837	0.177447	0.177447	0.0854784	1.7089	3	0.616796	0.483216
OR1D2	14	85	0	DOPC	1.25	2.38252	0.321615	0.340374	0.340374	0.142863	1.05833	4	0.192791	1.64615
OR1D2	14	85	1	DMPC	0	2.40459	-0.2441	0.324218	0.324218	0.134833	1.32822	4	0.35632	1.03193
OR1D2	14	85	2	DMPC	1.25	2.30227	-0.237751	0.224117	0.224117	0.0973461	0.942654	3	0.417797	0.87276
OR1D2	14	85	2	DOPC	0	2.2231	-0.402708	0.0815999	0.0815999	0.0367055	0.202628	3	0.289726	1.23882
OR1D2	14	185	0	DMPC	0	2.07105	0.0758127	0.217465	0.217465	0.105003	2	4	0.727974	0.31749
OR1D2	14	185	1	DMPC	1.25	2.63282	0.169513	0.661018	0.661018	0.251068	2	4	0.725719	0.320592
OR1D2	14	185	1	DOPC	0	2.51914	0.536102	0.503214	0.503214	0.199756	0.938652	4	0.102885	2.27415
OR1D2	14	185	2	DOPC	1.25	2.11219	-0.21838	0.0978659	0.0978659	0.0463338	0.448144	3	0.201719	1.60088
OR1D2	20	85	0	DMPC	0	2.22041	-0.149474	0.33364	0.33364	0.150261	2	4	0.538874	0.618274
OR1D2	20	85	1	DMPC	1.25	2.5117	-0.46899	0.470807	0.470807	0.187445	1.00387	4	0.135882	1.99597
OR1D2	20	85	1	DOPC	0	2.50755	-0.186356	0.012374	0.012374	0.00493471	0.0663999	3	0.00758499	4.88158
OR1D2	20	85	2	DOPC	1.25	3.17697	0.627266	0.25662	0.25662	0.0807752	0.409109	4	0.0429179	3.14847
OR1D2	20	185	0	DMPC	1.25	2.11565	-0.463531	0.434393	0.434393	0.205323	0.93714	4	0.150561	1.89339
OR1D2	20	185	0	DOPC	0	1.91976	-0.342976	0.0634833	0.0634833	0.0330684	0.185095	3	0.26417	1.33116
OR1D2	20	185	1	DOPC	1.25	2.32416	0.1615	0.139787	0.139787	0.0601451	0.865555	3	0.599386	0.511849
OR1D2	20	185	2	DMPC	0	2.33604	0.149901	0.107236	0.107236	0.0459052	0.715382	3	0.290761	1.23525
OR1E1	8	85	0	DMPC	1.25	1.91225	-0.012382	0.252729	0.252729	0.132163	2	4	0.956589	0.0443811
OR1E1	8	85	0	DOPC	0	1.75818	-0.672774	0.489075	0.489075	0.278171	0.726953	4	0.0647957	2.73652
OR1E1	8	85	1	DOPC	1.25	2.10888	-0.0595029	0.281175	0.281175	0.133329	2	4	0.745659	0.293487
OR1E1	8	85	2	DMPC	0	1.97808	-0.246902	0.0574928	0.0574928	0.029065	0.232857	3	0.31089	1.16832
OR1E1	8	185	0	DOPC	1.25	1.78824	0.121383	0.387301	0.387301	0.216583	2	4	0.62753	0.465963
OR1E1	8	185	1	DMPC	0	1.974	0.293241	0.309062	0.309062	0.156566	1.05395	4	0.169847	1.77286
OR1E1	8	185	2	DMPC	1.25	2.12625	0.314058	0.308325	0.308325	0.145009	0.981745	4	0.322034	1.1331
OR1E1	8	185	2	DOPC	0	1.91544	-0.0247318	0.413087	0.413087	0.215661	2	4	0.938883	0.0630641
OR1E1	14	85	0	DOPC	1.25	2.41878	0.338087	0.545243	0.545243	0.22542	1.61273	4	0.342863	1.07043
OR1E1	14	85	1	DMPC	0	2.38886	0.173321	0.405687	0.405687	0.169825	2	4	0.577668	0.548756
OR1E1	14	85	2	DMPC	1.25	2.77688	-0.0711322	0.590502	0.590502	0.212649	2	4	0.83993	0.174437
OR1E1	14	85	2	DOPC	0	2.38942	-0.0239524	0.176945	0.176945	0.0740533	2	4	0.831639	0.184357
OR1E1	14	185	0	DMPC	0	2.20213	0.0890028	0.227955	0.227955	0.103516	2	4	0.577601	0.548872
OR1E1	14	185	1	DMPC	1.25	2.00357	0.00609481	0.0517987	0.0517987	0.0258532	2	3	0.952523	0.048641
OR1E1	14	185	1	DOPC	0	2.13647	0.421289	0.455978	0.455978	0.213426	1.08234	4	0.171803	1.7614
OR1E1	14	185	2	DOPC	1.25	1.6952	-0.47287	0.0356974	0.0356974	0.0210579	0.075491	3	0.101802	2.28472
OR1E1	20	85	0	DMPC	0	1.93726	-0.505234	0.0456844	0.0456844	0.023582	0.0904223	4	0.0517635	2.96107
OR1E1	20	85	1	DMPC	1.25	2.29645	0.439662	0.501692	0.501692	0.218464	1.14109	4	0.142892	1.94567
OR1E1	20	85	1	DOPC	0	2.13956	-0.0813991	0.479035	0.479035	0.223894	2	4	0.802196	0.220403
OR1E1	20	85	2	DOPC	1.25	2.37338	-0.426829	0.712273	0.712273	0.300109	1.66876	4	0.45495	0.787567
OR1E1	20	185	0	DMPC	1.25	1.93588	-0.506365	0.23585	0.23585	0.121831	0.465772	4	0.0278745	3.58004
OR1E1	20	185	0	DOPC	0	1.83699	-0.0839408	0.119781	0.119781	0.0652049	1.42697	4	0.377529	0.974109
OR1E1	20	185	1	DOPC	1.25	2.30764	0.0289574	0.613795	0.613795	0.265983	2	4	0.946827	0.0546384
OR1E1	20	185	2	DMPC	0	2.51056	-0.117151	0.120166	0.120166	0.047864	1.02573	3	0.734186	0.308993
OR2AG1	8	85	0	DMPC	1.25	1.47734	-0.3343	0.0465261	0.0465261	0.0314932	0.139175	3	0.0400686	3.21716
OR2AG1	8	85	0	DOPC	0	1.99987	0.16841	0.081316	0.081316	0.0406607	0.482847	3	0.316406	1.15073
OR2AG1	8	85	1	DOPC	1.25	1.93504	0.097538	0.310195	0.310195	0.160304	2	4	0.64883	0.432584
OR2AG1	8	85	2	DMPC	0	1.99437	0.311506	0.251855	0.251855	0.126283	0.808506	4	0.121427	2.10844
OR2AG1	8	185	0	DOPC	1.25	1.35782	0.0306318	0.160569	0.160569	0.118255	2	4	0.823263	0.194479
OR2AG1	8	185	1	DMPC	0	1.37492	0.00792877	0.1217	0.1217	0.0885146	2	4	0.920273	0.0830854
OR2AG1	8	185	2	DMPC	1.25	1.76954	0.0668811	0.0206184	0.0206184	0.0116518	0.308284	3	0.580381	0.544071
OR2AG1	8	185	2	DOPC	0	1.54762	0.183379	0.3068	0.3068	0.198239	1.67304	4	0.503203	0.686762
OR2AG1	14	85	0	DOPC	1.25	1.82952	-0.0594994	0.146541	0.146541	0.080098	2	4	0.58366	0.538437
OR2AG1	14	85	1	DMPC	0	1.8966	-0.119862	0.135149	0.135149	0.0712587	1.12754	4	0.291976	1.23108
OR2AG1	14	85	2	DMPC	1.25	2.15974	0.132682	0.173855	0.173855	0.0804984	1.31031	4	0.426188	0.852874
OR2AG1	14	85	2	DOPC	0	2.21494	0.104691	0.152861	0.152861	0.0690135	1.46011	4	0.426275	0.85267
OR2AG1	14	185	0	DMPC	0	1.48227	0.112612	0.28164	0.28164	0.190006	2	4	0.548683	0.600235
OR2AG1	14	185	1	DMPC	1.25	1.785	-0.175938	0.280659	0.280659	0.157232	1.59522	4	0.304867	1.18788
OR2AG1	14	185	1	DOPC	0	1.73547	0.0783587	0.0310687	0.0310687	0.0179022	0.396493	3	0.630304	0.461553
OR2AG1	14	185	2	DOPC	1.25	2.1108	0.480395	0.0688296	0.0688296	0.0326084	0.143277	3	0.0667893	2.70621
OR2AG1	20	85	0	DMPC	0	1.88163	-0.322422	0.34651	0.34651	0.184154	1.07471	4	0.160665	1.82843
OR2AG1	20	85	1	DMPC	1.25	2.1059	-0.0347274	0.209814	0.209814	0.0996316	2	4	0.799953	0.223202
OR2AG1	20	85	1	DOPC	0	2.10249	0.335717	0.186345	0.186345	0.0886304	0.555065	4	0.0374463	3.28485
OR2AG1	20	85	2	DOPC	1.25	2.01548	-0.0701628	0.216841	0.216841	0.107588	2	4	0.624291	0.471139
OR2AG1	20	185	0	DMPC	1.25	1.75685	0.156319	0.101751	0.101751	0.0579166	0.65092	4	0.0741342	2.60188
OR2AG1	20	185	0	DOPC	0	1.87274	0.180416	0.46835	0.46835	0.250088	2	4	0.549175	0.599338
OR2AG1	20	185	1	DOPC	1.25	1.93185	0.243376	0.153505	0.153505	0.07946	0.630733	4	0.187491	1.67402
OR2AG1	20	185	2	DMPC	0	2.16916	0.107139	0.145806	0.145806	0.0672178	1.36091	4	0.45499	0.787479
SecYE-G	8	85	0	DMPC	1.25	1.64387	0.161917	0.0845488	0.0845488	0.0514329	0.522173	4	0.0303503	3.49495
SecYE-G	8	85	0	DOPC	0	1.71046	0.300495	0.0784351	0.0784351	0.0458562	0.26102	3	0.00304165	5.79535
SecYE-G	8	85	1	DOPC	1.25	2.02535	0.283616	0.0737591	0.0737591	0.036418	0.260067	4	0.0129836	4.34407
SecYE-G	8	85	2	DMPC	0	2.3495	0.245532	0.371829	0.371829	0.158259	1.51438	4	0.265663	1.32553
SecYE-G	8	185	0	DOPC	1.25	1.37329	0.0179698	0.278598	0.278598	0.20287	2	4	0.906011	0.0987041
SecYE-G	8	185	1	DMPC	0	2.29037	0.49867	0.406221	0.406221	0.17736	0.81461	4	0.10226	2.28024
SecYE-G	8	185	2	DMPC	1.25	1.96376	0.405413	0.353071	0.353071	0.179794	0.87089	4	0.0763374	2.57259
SecYE-G	8	185	2	DOPC	0	2.8451	1.11457	0.81224	0.81224	0.285488	0.728745	4	0.0382717	3.26304
SecYE-G	14	85	0	DOPC	1.25	2.68796	0.844899	0.181926	0.181926	0.0676821	0.215323	4	0.000507646	7.58573
SecYE-G	14	85	1	DMPC	0	2.98665	0.770754	0.404982	0.404982	0.135597	0.525436	4	0.0117444	4.44438
SecYE-G	14	85	2	DMPC	1.25	2.46382	0.585758	0.13286	0.13286	0.0539244	0.226817	4	0.000244379	8.31679
SecYE-G	14	85	2	DOPC	0	3.47392	1.11538	1.05623	1.05623	0.304046	0.946971	4	0.0920182	2.38577
SecYE-G	14	185	0	DMPC	0	1.81056	0.130687	0.00853194	0.00853194	0.00471232	0.0652852	3	0.112442	2.18532
SecYE-G	14	185	1	DMPC	1.25	2.37554	0.59827	0.307939	0.307939	0.129629	0.514715	4	0.0140117	4.26786
SecYE-G	14	185	1	DOPC	0	4.1511	2.46774	0.230087	0.230087	0.055428	0.0932383	3	2.47626e-05	10.6062
SecYE-G	14	185	2	DOPC	1.25	2.63866	0.730557	0.0452558	0.0452558	0.017151	0.0619469	3	0.000838063	7.08442
SecYE-G	20	85	0	DMPC	0	2.50377	0.473026	0.129643	0.129643	0.0517788	0.274071	4	0.00104611	6.86268
SecYE-G	20	85	1	DMPC	1.25	2.63445	0.727231	0.0514451	0.0514451	0.0195279	0.0707411	3	0.000137511	8.8918
SecYE-G	20	85	1	DOPC	0	2.52428	0.081564	0.260817	0.260817	0.103323	2	3	0.618018	0.481238
SecYE-G	20	85	2	DOPC	1.25	3.06746	1.24732	0.369848	0.369848	0.120572	0.296516	4	0.00285156	5.85989
SecYE-G	20	185	0	DMPC	1.25	2.16793	0.603797	0.113259	0.113259	0.0522432	0.187579	4	0.000356717	7.93857
SecYE-G	20	185	0	DOPC	0	2.8042	0.992485	0.80073	0.80073	0.285547	0.806793	4	0.0914642	2.39181
SecYE-G	20	185	1	DOPC	1.25	2.74509	0.970787	0.0749343	0.0749343	0.0272975	0.0771892	3	2.80214e-05	10.4825
SecYE-G	20	185	2	DMPC	0	2.32772	0.386028	0.551382	0.551382	0.236877	1.42835	4	0.245396	1.40488
Vol	8	85	2	DMPC	0	1.50609	-0.816073	0.100534	0.100534	0.0667513	0.123192	6	1.45213e-05	11.1399
Vol	8	85	2	DMPC	1.25	1.27556	-0.946418	0.257471	0.257471	0.201849	0.272048	6	0.00163876	6.41382
Vol	8	85	2	DOPC	0	1.71823	-0.603933	0.158085	0.158085	0.0920045	0.261759	5	0.00104815	6.86073
Vol	8	85	2	DOPC	1.25	1.71102	-0.510967	0.376729	0.376729	0.220179	0.737286	5	0.0849048	2.46622
Vol	8	135	2	DMPC	0	1.33269	-0.730603	0.287133	0.287133	0.215453	0.393009	5	0.0127477	4.3624
Vol	8	135	2	DMPC	1.25	1.25057	-0.529431	0.141168	0.141168	0.112883	0.266641	6	0.00178153	6.33028
Vol	8	135	2	DOPC	0	1.42709	-0.63621	0.224309	0.224309	0.15718	0.352571	6	0.0117891	4.44058
Vol	8	135	2	DOPC	1.25	1.57706	-0.202943	0.308123	0.308123	0.195378	1.51827	6	0.295296	1.21978
Vol	12	85	2	DMPC	0	1.40826	-1.14481	0.285453	0.285453	0.202699	0.249345	5	2.13492e-05	10.7545
Vol	12	85	2	DMPC	1.25	1.38134	-0.728266	0.0916787	0.0916787	0.0663696	0.125886	5	0.000262411	8.2456
Vol	12	85	2	DOPC	0	1.87859	-0.674482	0.15344	0.15344	0.0816784	0.227494	4	3.33677e-05	10.3079
Vol	12	85	2	DOPC	1.25	1.59654	-0.513061	0.331628	0.331628	0.207716	0.646371	6	0.0144143	4.23953
Vol	12	135	2	DMPC	0	1.49231	-0.324437	0.22218	0.22218	0.148883	0.684815	5	0.0237076	3.74196
Vol	12	135	2	DMPC	1.25	1.29424	-0.412002	0.151197	0.151197	0.116823	0.366982	4	0.00806523	4.82019
Vol	12	135	2	DOPC	0	1.4585	-0.358248	0.464226	0.464226	0.31829	1.29582	6	0.132486	2.02128
Vol	12	135	2	DOPC	1.25	1.55795	-0.148293	0.159695	0.159695	0.102503	1.07689	5	0.204521	1.58709
Vol	16	85	2	DMPC	0	1.46919	-0.849297	0.13716	0.13716	0.0933576	0.161498	6	8.90517e-05	9.32629
Vol	16	85	2	DMPC	1.25	1.40404	-0.980927	0.277744	0.277744	0.197818	0.283144	6	0.00704783	4.95504
Vol	16	85	2	DOPC	0	1.51812	-0.80037	0.180477	0.180477	0.118882	0.225492	5	0.000608189	7.40503
Vol	16	85	2	DOPC	1.25	1.55811	-0.82686	0.322319	0.322319	0.206866	0.38981	5	0.0307286	3.48256
Vol	16	135	2	DMPC	0	1.22766	-0.693935	0.138543	0.138543	0.112851	0.199648	6	0.0117432	4.44448
Vol	16	135	2	DMPC	1.25	1.17427	-0.557037	0.123516	0.123516	0.105185	0.221737	6	0.00510499	5.27754
Vol	16	135	2	DOPC	0	1.52924	-0.392352	0.0906995	0.0906995	0.0593101	0.231169	4	0.187103	1.6761
Vol	16	135	2	DOPC	1.25	1.33833	-0.392971	0.275726	0.275726	0.206022	0.701646	6	0.0604277	2.80631
Vol	20	85	2	DMPC	0	1.60635	-0.426614	0.228669	0.228669	0.142353	0.536008	5	0.0415511	3.18083
Vol	20	85	2	DMPC	1.25	1.27937	-0.623301	0.105095	0.105095	0.082146	0.16861	5	0.00266743	5.92664
Vol	20	85	2	DOPC	0	1.51405	-0.518911	0.198264	0.198264	0.130949	0.382077	5	0.0152316	4.18439
Vol	20	85	2	DOPC	1.25	1.53025	-0.372422	0.192997	0.192997	0.126122	0.518222	6	0.0358732	3.32777
Vol	20	135	2	DMPC	0	1.38054	-0.218886	0.0744804	0.0744804	0.0539503	0.34027	4	0.208251	1.56901
Vol	20	135	2	DMPC	1.25	1.05026	-0.627036	0.0669981	0.0669981	0.063792	0.106849	4	0.0208387	3.87094
Vol	20	135	2	DOPC	0	1.3129	-0.286527	0.177833	0.177833	0.135451	0.620649	6	0.0828247	2.49103
Vol	20	135	2	DOPC	1.25	1.2626	-0.414692	0.280186	0.280186	0.221911	0.675648	5	0.0954785	2.34885

## Sheet: Figure  2C
DNA_name	total	bad	good	percent_good	uniprot	Organism	Length	tm_count	Mass
AqpZ	56	4	52	0.928571	P60844	E. coli	231	6	23.703
Aux	36	34	2	0.0555556	F4HWB6	A. thaliana	472	10	51.877
B2AR	32	32	0	0	P07550	H. sapiens	413	7	46.459
B3AR	24	24	0	0	P13945	H. sapiens	408	7	43.519
Beta	36	32	4	0.111111	Q9LTG0	A. thaliana	303	4	33.777
CD47	68	59	9	0.132353	Q08722	H. sapiens	323	4	35.214
CD63	24	24	0	0	P08962	H. sapiens	238	4	25.637
CD81	24	24	0	0	P60033	H. sapiens	236	4	25.809
CD9	24	24	0	0	P21926	H. sapiens	228	4	25.416
CML1	24	24	0	0	Q99788	H. sapiens	373	7	42.322
CRCM	24	23	1	0.0416667	Q96D31	H. sapiens	301	4	32.668
CaM	36	35	1	0.0277778	Q8IU99	H. sapiens	346	4	38.264
Cx43	24	24	0	0	P17302	H. sapiens	382	4	43.008
Dia	36	33	3	0.0833333	Q8L4R0	A. thaliana	350	6	37.907
FFAR4	24	24	0	0	Q5NUL3	H. sapiens	361	7	40.494
Glut	68	67	1	0.0147059	Q7Z429	H. sapiens	371	7	41.203
InP	36	36	0	0	Q38954	A. thaliana	587	12	61.419
Mito	32	12	20	0.625	Q9UDX5	H. sapiens	166	3	18.01
Mol	32	32	0	0	Q9SL95	A. thaliana	456	9	48.391
MscL	56	17	39	0.696429	P0A742	E. coli	136	2	14.957
MtlA	24	22	2	0.0833333	P00550	E. coli	637	6	67.972
Neu	32	32	0	0	Q9BWQ8	H. sapiens	316	7	35.11
OR1A1	24	23	1	0.0416667	Q9P1Q5	H. sapiens	309	7	34.565
OR1D2	24	24	0	0	P34982	H. sapiens	312	7	35.24
OR1E1	24	24	0	0	P30953	H. sapiens	314	7	35.264
OR2AG1	24	24	0	0	Q9H205	H. sapiens	316	7	35.27
SecYE-G	24	21	3	0.125	P0AGA2	E. coli	443	12	48.512
Vol	32	32	0	0	Q5JW98	H. sapiens	314	4	35.06

## Sheet: Figure 2D
	Glut	Mol	Neu	OR1A1	AqpZ	Vol	CD9	FFAR4	Mito	MtlA	CaM	CRCM	Aux	Dia	CML1	CD81	Cx43	MscL	CD47	InP	B3AR	CD63	Beta	OR2AG1	OR1E1	SecYE-G	OR1D2	B2AR
lipid	0.666667	1	0.666667	1	0.333333	0.666667	0	1	1	1	0.166667	0	0	1	1	0.666667	0.333333	1	0.666667	0.333333	0.333333	0.666667	1	0.666667	0.666667	1	0.666667	1
PEG	0.666667	1	1	0.166667	0.333333	1	0.5	1	1	0.833333	0.666667	0.5	0.5	0	0.333333	0	0.666667	1	0.166667	0.166667	0.5	0.166667	0.166667	0.833333	0.333333	0.833333	0.833333	1
K	0.5	0.5	0.333333	0.666667	0.333333	0.5	0.666667	0.333333	0.5	0.666667	0.666667	0.333333	0.333333	0.666667	0.666667	0.666667	0.333333	0.666667	0.666667	0	0.666667	1	0.666667	0.333333	0.333333	0.333333	0.666667	0.333333
Mg	0.388889	0.333333	0.555556	0.833333	0.666667	0.444444	0.333333	0.5	0.333333	0.5	0.166667	0.5	0.333333	0.333333	0.333333	0.333333	0.166667	0.388889	0	0.166667	0.5	0.666667	0.666667	0.5	0.666667	0.666667	0.5	0.555556
SecYE	0.333333	0	0.333333	0.666667	0	0.666667	0.333333	0.333333	0	0.333333	0	0.333333	0	0.333333	0	0.666667	0.666667	0.666667	0.666667	0	0.333333	0	0.333333	0.333333	0.666667	0.333333	0.666667	0.333333

## Sheet: Figure 2E
variable	Glut	Mol	Neu	OR1A1	AqpZ	Vol	CD9	FFAR4	Mito	MtlA	CaM	CRCM	Aux	Dia	CML1	CD81	Cx43	MscL	CD47	InP	B3AR	CD63	Beta	OR2AG1	OR1E1	SecYE-G	OR1D2	B2AR
lipid	0.0360683	9.98606e-05	0.665495	0.000323991	0.779697	0.0364957	0.006102	0.131904	1.88085e-07	0.000404336	0.16727	0.0684374	0.000468962	0.0297353	0.0349422	0.406853	0.16242	0.00118924	0.222285	0.0107847	0.699422	0.491602	0.397039	0.142781	0.414052	0.181133	0.929377	0.436816
PEG	0.0261119	0.103286	0.346218	0.00354616	3.52677e-09	0.0156869	0.427798	0.00819277	0.465821	0.00754305	0.168656	0.123919	0.135619	0.000890858	0.731479	0.0366371	0.249939	0.545128	0.00162329	0.529408	0.0876152	0.209416	0.255802	0.115119	0.717544	0.512513	0.790727	0.729581
PEG x lipid	0.000121616	9.98606e-05	0.665495	0.00082671	0.384631	0.0364957	0.39059	0.0334819	1.88085e-07	0.114762	0.381879	0.394781	0.266069	0.000390203	0.4391	0.18456	0.0675535	0.702736	0.152848	0.130149	0.292764	0.438325	0.195604	0.493171	0.270165	0.748635	0.626856	0.436816
K	2.18284e-06	0.00825863	0.111157	0.263078	0.601731	0.000172875	0.831082	0.400667	0.224121	0.120655	0.014316	0.408392	0.378252	0.051937	0.0877238	0.138702	0.853167	0.000602037	0.0120885	0.673818	0.865642	0.254668	0.310491	0.426219	0.543576	0.514354	0.265457	0.545294
K x PEG	1.97482e-05	0.00825863	0.111157	0.151872	0.0500718	0.000172875	0.118554	0.0570241	0.224121	0.64111	0.779387	0.491428	0.00474638	0.652746	0.672077	0.519012	0.296279	0.122916	0.916554	0.710404	0.343016	0.867185	0.986962	0.584757	0.998772	0.838016	0.194475	0.545294
SecYE x lipid	0.00471371	0.00185404	0.0147916	0.0540717	0.20466	0.273872	0.341648	0.0870504	0.220635	0.0468239	0.379933	0.996314	0.0846322	0.136708	0.0353947	0.484432	0.302194	0.747055	0.902399	0.904497	0.928888	0.64747	0.979177	0.92199	0.809664	0.445856	0.902732	0.397091
Mg	0.0490353	0.0113798	0.432452	0.959539	0.340733	0.419714	0.510092	0.634975	0.871528	0.646	0.188058	0.287261	0.04397	0.419674	0.351602	0.572712	0.178689	0.531966	0.228992	0.0427157	0.365773	0.202874	0.455899	0.734314	0.999522	0.456607	0.775649	0.848262
SecYE	0.346784	0.0198948	0.0311163	0.56506	8.05954e-07	0.553531	0.579266	0.63825	0.0441733	0.400319	0.287309	0.258538	0.73117	0.929135	0.771896	0.317176	0.868138	0.192653	0.206968	0.014398	0.0131807	0.130335	0.67561	0.735929	0.98696	0.808656	0.895391	0.576314
Mg x K	0.000354397	0.123902	0.799435	0.0482538	0.00218449	0.482545	0.0323193	0.00892527	0.621755	0.631157	0.738898	0.817788	0.840169	0.529508	0.453995	0.553172	0.339224	0.0999503	0.38676	0.335726	0.970455	0.858792	0.414594	0.27539	0.114861	0.986413	0.699498	0.77886
Mg x SecYE	0.256983	0.0283151	0.0200685	0.609065	0.685404	0.0618841	0.341971	0.838578	0.344049	0.750853	0.0842206	0.0161969	0.126395	0.952787	0.387576	0.482313	0.0937941	0.900121	0.855353	0.673268	0.496261	0.659313	0.777823	0.546355	0.788674	0.365248	0.385317	0.58413
Mg x PEG	0.143074	0.0113798	0.432452	0.300329	0.00321184	0.419714	0.434864	0.0377152	0.871528	0.25652	0.958863	0.798508	0.796974	0.100905	0.363305	0.205807	0.681813	0.284102	0.664303	0.658764	0.463127	0.418425	0.491552	0.506625	0.877093	0.804521	0.302354	0.848262
SecYE x K	0.84497	0.386224	0.0333447	0.70508	0.604165	0.980044	0.0560177	0.664357	0.603786	0.418565	0.643655	0.0677625	0.218468	0.652092	0.33336	0.889936	0.0500682	0.59816	0.869728	0.381159	0.42222	0.0535022	0.789149	0.481907	0.156829	0.303636	0.88878	0.680369
Mg x lipid	0.0869875	0.540842	0.21128	0.29932	0.295451	0.253725	0.400133	0.485361	0.500899	0.559666	0.234667	0.234326	0.923825	0.459961	0.70489	0.661773	0.648069	0.808509	0.682733	0.667693	0.770115	0.636201	0.359153	0.838684	0.344483	0.859284	0.160753	0.870194
SecYE x PEG	0.011026	0.0198948	0.0311163	0.591537	0.757587	0.553531	0.199191	0.746527	0.0441733	0.154218	0.444554	0.761253	0.685489	0.914727	0.0500865	0.726566	0.54515	0.836849	0.747003	0.900246	0.343676	0.855415	0.593949	0.613896	0.189918	0.974383	0.906322	0.576314
K x lipid	0.227545	0.902358	0.304657	0.101006	0.0180398	0.659089	0.201062	0.615322	0.376608	0.789918	0.398267	0.227329	0.722461	0.146942	0.768839	0.0197954	0.958576	0.937787	0.51454	0.732105	0.313129	0.890134	0.207537	0.872126	0.755974	0.409055	0.852344	0.97574

## Sheet: Figure 2F
DNA_name	Mg	K	PEG	Liposome_name	SecYE	pmol_mean	pmol_sub_nolipo_mean	pmol_stdev	pmol_sub_nolipo_stdev	pmol_cv	pmol_sub_nolipo_cv	count	p-val	log_pval
FFAR4	8	85	0	DMPC	1.25	2.2345	-0.136862	0.734385	0.734385	0.328657	2	4	0.736561	0.305763
FFAR4	8	85	0	DOPC	0	2.0343	-0.272812	0.293329	0.293329	0.144192	1.07521	4	0.189745	1.66207
FFAR4	8	85	1	DOPC	1.25	2.10149	-0.245838	0.0430361	0.0430361	0.0204788	0.175059	4	0.111356	2.19502
FFAR4	8	85	2	DMPC	0	2.35753	-0.308915	0.0792996	0.0792996	0.0336368	0.256704	3	0.179263	1.7189
FFAR4	8	185	0	DOPC	1.25	2.02779	0.210089	0.380072	0.380072	0.187432	1.8091	4	0.512333	0.668781
FFAR4	8	185	1	DMPC	0	1.93926	0.104578	0.105557	0.105557	0.0544319	1.00937	3	0.371643	0.989821
FFAR4	8	185	2	DMPC	1.25	2.40387	-0.0724784	0.151644	0.151644	0.0630833	2	4	0.733568	0.309836
FFAR4	8	185	2	DOPC	0	3.11553	0.605779	0.914948	0.914948	0.293673	1.51037	4	0.320968	1.13642
FFAR4	14	85	0	DOPC	1.25	2.46413	-0.602129	0.296357	0.296357	0.120268	0.492181	4	0.270701	1.30674
FFAR4	14	85	1	DMPC	0	2.48476	-0.630159	0.358315	0.358315	0.144205	0.56861	3	0.384263	0.956428
FFAR4	14	85	2	DMPC	1.25	2.84497	0.415537	0.240706	0.240706	0.0846078	0.579265	4	0.0429342	3.14809
FFAR4	14	85	2	DOPC	0	3.68796	0.800726	0.347356	0.347356	0.0941866	0.433802	4	0.013118	4.33377
FFAR4	14	185	0	DMPC	0	2.43486	0.257148	0.620168	0.620168	0.254703	2	3	0.480447	0.733039
FFAR4	14	185	1	DMPC	1.25	2.2739	-0.1432	0.450255	0.450255	0.19801	2	4	0.617796	0.481598
FFAR4	14	185	1	DOPC	0	2.6345	0.13054	0.273052	0.273052	0.103645	2	3	0.480119	0.733721
FFAR4	14	185	2	DOPC	1.25	2.22709	-0.0308229	0.204628	0.204628	0.0918813	2	4	0.860769	0.149929
FFAR4	20	85	0	DMPC	0	2.59816	-0.298296	0.129385	0.129385	0.0497985	0.433745	3	0.342812	1.07057
FFAR4	20	85	1	DMPC	1.25	2.76008	0.24814	0.0845309	0.0845309	0.0306262	0.340658	3	0.377659	0.973765
FFAR4	20	85	1	DOPC	0	3.33585	0.422485	0.268347	0.268347	0.0804435	0.635164	4	0.0819354	2.50182
FFAR4	20	85	2	DOPC	1.25	3.37512	0.71249	0.0624958	0.0624958	0.0185166	0.0877146	3	0.00959836	4.64616
FFAR4	20	185	0	DMPC	1.25	2.52228	-0.383878	0.664964	0.664964	0.263636	1.73223	4	0.603205	0.505499
FFAR4	20	185	0	DOPC	0	2.33231	-0.960414	0.475354	0.475354	0.203813	0.494947	4	0.275066	1.29074
FFAR4	20	185	1	DOPC	1.25	2.31484	-0.236475	0.570413	0.570413	0.246416	2	4	0.5383	0.619339
FFAR4	20	185	2	DMPC	0	2.92095	-0.187907	0.365192	0.365192	0.125025	1.94348	4	0.704212	0.350675

## Sheet: Figure 2G
DNA_name	Mg	K	PEG	Liposome_name	SecYE	pmol_mean	pmol_sub_nolipo_mean	pmol_stdev	pmol_sub_nolipo_stdev	pmol_cv	pmol_sub_nolipo_cv	count	p-val	log_pval
CD9	8	85	0	DMPC	1.25	1.57996	0.00458597	0.0358988	0.0358988	0.0227213	2	3	0.97988	0.0203252
CD9	8	85	0	DOPC	0	1.78423	-0.0230027	0.0856748	0.0856748	0.0480178	2	4	0.916715	0.0869585
CD9	8	85	1	DOPC	1.25	1.98	0.140403	0.128281	0.128281	0.0647883	0.913663	4	0.193311	1.64345
CD9	8	85	2	DMPC	0	2.24108	0.250617	0.352738	0.352738	0.157396	1.40748	4	0.256072	1.3623
CD9	8	185	0	DOPC	1.25	1.49492	0.224396	0.0142928	0.0142928	0.00956091	0.0636948	3	0.00177625	6.33325
CD9	8	185	1	DMPC	0	2.09138	0.733442	0.0486267	0.0486267	0.023251	0.0662994	4	0.00380187	5.57226
CD9	8	185	2	DMPC	1.25	1.98123	0.55776	0.226238	0.226238	0.114191	0.405619	4	0.0479399	3.03781
CD9	8	185	2	DOPC	0	2.05477	0.187307	0.22295	0.22295	0.108503	1.19029	4	0.294074	1.22392
CD9	14	85	0	DOPC	1.25	2.07691	0.0101008	0.295475	0.295475	0.142267	2	4	0.955251	0.0457814
CD9	14	85	1	DMPC	0	2.30834	0.287139	0.592786	0.592786	0.256802	2	4	0.450409	0.7976
CD9	14	85	2	DMPC	1.25	2.332	0.434835	0.241627	0.241627	0.103614	0.555676	4	0.0440837	3.12166
CD9	14	85	2	DOPC	0	2.29657	0.117894	0.36152	0.36152	0.157418	2	4	0.61264	0.489977
CD9	14	185	0	DMPC	0	1.96704	0.425521	0.0747326	0.0747326	0.0379924	0.175626	3	0.0266321	3.62564
CD9	14	185	1	DMPC	1.25	1.99643	0.215512	0.14419	0.14419	0.0722237	0.669058	4	0.109093	2.21555
CD9	14	185	1	DOPC	0	1.87251	0.109607	0.0531249	0.0531249	0.0283709	0.484686	3	0.532552	0.630075
CD9	14	185	2	DOPC	1.25	1.55499	-0.125314	0.423056	0.423056	0.272064	2	4	0.705441	0.348932
CD9	20	85	0	DMPC	0	2.33487	0.553969	0.297604	0.297604	0.12746	0.537221	4	0.0171095	4.06812
CD9	20	85	1	DMPC	1.25	2.28165	0.263846	0.225918	0.225918	0.099015	0.856251	4	0.190341	1.65894
CD9	20	85	1	DOPC	0	2.33683	-0.051808	0.33328	0.33328	0.142621	2	4	0.844884	0.168556
CD9	20	85	2	DOPC	1.25	2.18446	0.442397	0.175117	0.175117	0.0801647	0.395836	4	0.0932312	2.37267
CD9	20	185	0	DMPC	1.25	1.94382	0.176624	0.103778	0.103778	0.0533885	0.587565	4	0.394247	0.930778
CD9	20	185	0	DOPC	0	1.8404	0.34024	0.223515	0.223515	0.121449	0.656934	4	0.126865	2.06463
CD9	20	185	1	DOPC	1.25	1.4371	-0.355924	0.263742	0.263742	0.183524	0.741007	4	0.187255	1.67529
CD9	20	185	2	DMPC	0	2.13788	0.442125	0.497313	0.497313	0.23262	1.12482	4	0.206139	1.57921

[truncated: 35 more sheets: Figure 3B, Figure 3C-boxplots, Figure 3C-heatmap, Figure 3D, Figure 4A, Figure 4B, Figure 5B, Figure 5C, Figure 5D, Supp Fig 1, Supp Fig 3, Supp Fig 4_summary, Supp Fig 4, Supp Fig 6ABC, Supp Fig 6DE, Supp Fig 7, Supp Fig 8AB, Supp Fig 8C, Supp Fig 9, Supp Fig 10A-boxplots …]
